# Supplementary material for: The Bunyamwera orthobunyavirus Gc glycoprotein head and stalk drives an infectious virion assembly pathway specific for the insect host
Source: PLoS Pathog. 2026 Jul 7;22(7):e1014374. doi: 10.1371/journal.ppat.1014374 (PMC13399505; doi:10.1371/journal.ppat.1014374)
Supplement: S1 Data — (XLSX) [file ppat.1014374.s018.xlsx]

## Sheet: Guide
	Accession Information	Improved Accession	The Uniprot accession for the Improved Master Protein of the protein group.
		Gene name	The Primary Gene Name associated with the protein (retrieved from the Uniprot Accession).
		Protein names	The full protein name (retrieved from the Uniprot Accession).
	Annotation	Reviewed	Has the protein been manually reviewed on Uniprot
		Annotation score	How much annotation is available for the Uniprot accession? Gene names, GO terms etc.
	ID Metrics	Coverage	The % of the total amino acid sequence of the protein covered by the identified peptides.
		Protein FDR Confidence	The confidence that the identified protein is truly in the sample. Medium = Identified at <5%FDR. High = Identified at <1%FDR.
		# Peptides	The number of distinct peptides identified which map to this protein.
		# PSMs	The number of peptide spectrum matches identified which map to this protein.
		# Unique Peptides	The number of distinct peptides identified which map to this protein and are not present in any other protein group.
	Databases	Marked as	The databases that a master candidate protein was identified in.
		Contaminant	Most samples will contain contaminant proteins such as keratins, bovine serum proteins and others that are present as a result of sample processing/handling, rather than being genuinely derived from the sample under analysis. These common contaminant proteins are included in the search to avoid miss-assignment of peptides from these proteins to proteins from your species of interest. All proteins…
	Statistical Comparisons (Limma)	logFC	The estimated effect of the denominator (second) condition on the Log2 abundance of the Numerator (first condition).
		P Value	The p-value output from a moderated T-test performed in LIMMA on the abundances at the specified normalisation level.
		adj P Val	The adjusted p-value, accounting for multiple comparisons.
	Statistical Comparisons (T-Test)	Replicates	The number of samples of each condition with abundance data
		LogFC	The difference between the mean Log2 Protein Abundances for each condition.
		T-Test	The result of a T-test performed on the Log2 Protein Abundances of the conditions listed.
		FDR	The FDR corrected p-value (q-value) of the above T.test.
	Summary Statistics	Reps	The number of samples of this condition in which this protein/peptide was detected and quantified at the specified normalisation level
		Mean	The mean abundance of the samples of this condition at the specified normalisation level
		SD	The standard deviation of the samples of this condition at the specified normalisation level
	Log2 Normalised Abundance	Values	The Protein Abundance of the master protein Normalised to the abundance of the comon peptides between mutant and WT Gn protein. These data are log2 transformed to bring them closer to a normal distribution.
	Log2 Raw Abundance	Values	The Protein Abundance of the master protein. These data are log2 transformed to bring them closer to a normal distribution.
	Raw Abundance	Values	The Protein Abundance of the master protein. These data are raw, as outputted from Proteome Discoverer.
	Abundance Counts	Values	The number of PSMs which were used to quantify the master protein.
	Found in Sample	Values	The confidence that the identified protein is truly in the sample. Medium = Identified at <5%FDR. High = Identified at <1%FDR. Expressed per-run.

## Sheet: Data C636
Accession Information	Accession.Information	Accession.Information	UP Annotation	UP.Annotation	ID Metrics	ID.Metrics	ID.Metrics	ID.Metrics	ID.Metrics	Databases	Databases	Norm Limma	Norm.Limma	Norm.Limma	Norm UnpairedTTest	Norm.UnpairedTTest	Norm.UnpairedTTest	Norm.UnpairedTTest	Raw Limma	Raw.Limma	Raw.Limma	Raw.Limma	Raw.Limma	Raw.Limma	Raw.Limma	Raw.Limma	Raw.Limma	Raw UnpairedTTest	Raw.UnpairedTTest	Raw.UnpairedTTest	Raw.UnpairedTTest	Raw.UnpairedTTest	Raw.UnpairedTTest	Raw.UnpairedTTest	Raw.UnpairedTTest	Raw.UnpairedTTest	Raw.UnpairedTTest	Raw.UnpairedTTest	Raw.UnpairedTTest	Summary Statistics Log2 Raw Colnums									Summary Statistics Log2 Norm PLCustomProt Colnums
ImprovedAccession	Primary Gene names	UP Protein names	UP Reviewed	UP Annotation	Coverage	Protein FDR Confidence	# Peptides	# PSMs	# Unique Peptides	Marked as	Contaminant	WT v Mut	WT.v.Mut	WT.v.Mut	WT v Mutant	WT.v.Mutant	WT.v.Mutant	WT.v.Mutant	WT v Mock	WT.v.Mock	WT.v.Mock	Mut v Mock	Mut.v.Mock	Mut.v.Mock	WT v Mut	WT.v.Mut	WT.v.Mut	WT v Mock	WT.v.Mock	WT.v.Mock	WT.v.Mock	Mutant v Mock	Mutant.v.Mock	Mutant.v.Mock	Mutant.v.Mock	WT v Mutant	WT.v.Mutant	WT.v.Mutant	WT.v.Mutant	Reps			Mean			SD			Reps
												logFC	P Value	adj P Val	Replicate Number	LogFC	P Value	FDR	logFC	P Value	adj P Val	logFC	P Value	adj P Val	logFC	P Value	adj P Val	Replicate Number	LogFC	P Value	FDR	Replicate Number	LogFC	P Value	FDR	Replicate Number	LogFC	P Value	FDR	Mock	Mutant	WT	Mock	Mutant	WT	Mock	Mutant	WT	Mutant
Inf_Accession.Information_ImprovedAccession	Inf_Accession.Information_Primary.Gene.names	Inf_Accession.Information_UP.Protein.names	Inf_UP.Annotation_UP.Reviewed	Inf_UP.Annotation_UP.Annotation	Inf_ID.Metrics_Coverage__	Inf_ID.Metrics_Protein.FDR.Confidence_Combined	Inf_ID.Metrics_X_Peptides	Inf_ID.Metrics_X_PSMs	Inf_ID.Metrics_X_Unique.Peptides	Inf_Databases_Marked.as	Inf_Databases_Contaminant	Stats_Norm.Limma_WT.v.Mut_logFC	Stats_Norm.Limma_WT.v.Mut_P.Value	Stats_Norm.Limma_WT.v.Mut_adj.P.Val	Stats_Norm.UnpairedTTest_WT.v.Mutant_Replicate.Number	Stats_Norm.UnpairedTTest_WT.v.Mutant_LogFC	Stats_Norm.UnpairedTTest_WT.v.Mutant_P.Value	Stats_Norm.UnpairedTTest_WT.v.Mutant_FDR	Stats_Raw.Limma_WT.v.Mock_logFC	Stats_Raw.Limma_WT.v.Mock_P.Value	Stats_Raw.Limma_WT.v.Mock_adj.P.Val	Stats_Raw.Limma_Mut.v.Mock_logFC	Stats_Raw.Limma_Mut.v.Mock_P.Value	Stats_Raw.Limma_Mut.v.Mock_adj.P.Val	Stats_Raw.Limma_WT.v.Mut_logFC	Stats_Raw.Limma_WT.v.Mut_P.Value	Stats_Raw.Limma_WT.v.Mut_adj.P.Val	Stats_Raw.UnpairedTTest_WT.v.Mock_Replicate.Number	Stats_Raw.UnpairedTTest_WT.v.Mock_LogFC	Stats_Raw.UnpairedTTest_WT.v.Mock_P.Value	Stats_Raw.UnpairedTTest_WT.v.Mock_FDR	Stats_Raw.UnpairedTTest_Mutant.v.Mock_Replicate.Number	Stats_Raw.UnpairedTTest_Mutant.v.Mock_LogFC	Stats_Raw.UnpairedTTest_Mutant.v.Mock_P.Value	Stats_Raw.UnpairedTTest_Mutant.v.Mock_FDR	Stats_Raw.UnpairedTTest_WT.v.Mutant_Replicate.Number	Stats_Raw.UnpairedTTest_WT.v.Mutant_LogFC	Stats_Raw.UnpairedTTest_WT.v.Mutant_P.Value	Stats_Raw.UnpairedTTest_WT.v.Mutant_FDR	SummaryStats_Summary.Statistics.Log2.Raw.Colnums_Reps_Mock	SummaryStats_Summary.Statistics.Log2.Raw.Colnums_Reps_Mutant	SummaryStats_Summary.Statistics.Log2.Raw.Colnums_Reps_WT	SummaryStats_Summary.Statistics.Log2.Raw.Colnums_Mean_Mock	SummaryStats_Summary.Statistics.Log2.Raw.Colnums_Mean_Mutant	SummaryStats_Summary.Statistics.Log2.Raw.Colnums_Mean_WT	SummaryStats_Summary.Statistics.Log2.Raw.Colnums_SD_Mock	SummaryStats_Summary.Statistics.Log2.Raw.Colnums_SD_Mutant	SummaryStats_Summary.Statistics.Log2.Raw.Colnums_SD_WT	SummaryStats_Summary.Statistics.Log2.Norm.PLCustomProt.Colnums_Reps_Mutant
P17690	APOH	Beta-2-glycoprotein 1 (Apolipoprotein H) (Apo-H) (Beta-2-glycoprotein I) (B2GPI) (Beta(2)GPI)	reviewed	4	16	High	5	6	5		TRUE	0.435933	0.00779282	0.038201	3 v 3	0.435933	0.00282274	0.0991952	-0.352389	0.0963087	0.118716	-1.06738	0.000199811	0.000310233	0.714987	0.00367772	0.0150015	3 v 3	-0.352389	0.0343038	0.0601266	3 v 3	-1.06738	0.000846845	0.00437004	3 v 3	0.714987	0.00271794	0.0728229	3	3	3	7.38617	6.31879	7.03378	0.150158	0.137784	0.0983312	3
Q03247	APOE	Apolipoprotein E (Apo-E)	reviewed	5	29	High	9	9	9		TRUE	0.445958	0.00855751	0.0400482	3 v 3	0.445958	0.00294849	0.0991952	-0.914807	0.000581095	0.00120219	-1.63982	3.80414e-06	1.18129e-05	0.725012	0.00299074	0.0137242	3 v 3	-0.914807	0.00561021	0.0349139	3 v 3	-1.63982	0.000143433	0.00269413	3 v 3	0.725012	0.0107514	0.0742473	3	3	3	7.79359	6.15377	6.87878	0.136458	0.14494	0.0286825	3
P02672	FGA	Fibrinogen alpha chain [Cleaved into: Fibrinopeptide A; Fibrinogen alpha chain]	reviewed	5	10	High	6	6	6		TRUE	0.461262	0.00954804	0.0416613	3 v 3	0.461262	0.00426289	0.105242	-0.922421	0.00108994	0.0020312	-1.66274	8.01289e-06	1.96984e-05	0.740316	0.00473092	0.0173292	3 v 3	-0.922421	0.0154671	0.0404479	3 v 3	-1.66274	0.00157801	0.00578016	3 v 3	0.740316	0.00435633	0.0728229	3	3	3	7.47895	5.81621	6.55652	0.25645	0.157127	0.0964202	3
Q3ZBS7	VTN	Vitronectin	unreviewed	4	22	High	9	11	9		TRUE	0.499816	0.0108063	0.0439704	3 v 3	0.499816	0.0118148	0.127475	-1.23675	0.000191082	0.000526431	-2.01562	2.45138e-06	8.72775e-06	0.77887	0.00521124	0.0180482	3 v 3	-1.23675	0.00661488	0.0360871	3 v 3	-2.01562	0.00754194	0.0140857	3 v 3	0.77887	0.0261975	0.0851625	3	3	3	9.01885	7.00323	7.7821	0.311043	0.0249892	0.227932	3
P17697	CLU	Clusterin (Glycoprotein III) (GpIII) [Cleaved into: Clusterin beta chain; Clusterin alpha chain]	reviewed	5	5	High	2	2	2		TRUE	0.535728	0.0122076	0.0464676	3 v 3	0.535728	0.0328627	0.148586	-0.551931	0.0391024	0.0511362	-1.36671	0.000129948	0.000212338	0.814782	0.00546931	0.0184771	3 v 3	-0.551931	0.092779	0.12388	3 v 3	-1.36671	0.00876896	0.015473	3 v 3	0.814782	0.00628142	0.0728229	3	3	3	7.77207	6.40536	7.22014	0.348868	0.188256	0.191528	3
ENSEMBL:ENSBTAP00000024146(NoUniprotEntry)	NA	NA	NA	NA	16	High	22	23	22		TRUE	0.453525	0.0136842	0.0494055	3 v 3	0.453525	0.0222354	0.147041	-0.772814	0.0042241	0.00672034	-1.50539	2.48021e-05	4.95962e-05	0.732579	0.00585228	0.0188827	3 v 3	-0.772814	0.0231097	0.0482921	3 v 3	-1.50539	0.00300693	0.00794585	3 v 3	0.732579	0.00373205	0.0728229	3	3	3	10.552	9.04656	9.77914	0.273606	0.154955	0.135842	3
Q3MHN5	GC	Vitamin D-binding protein (DBP) (VDB) (Gc-globulin) (Group-specific component)	reviewed	3	19	High	9	10	9		TRUE	0.709989	0.0140738	0.0502159	3 v 3	0.709989	0.0570792	0.169276	-1.20123	0.000130288	0.000416568	-2.19028	5.25958e-07	3.79425e-06	0.989042	0.000609842	0.00724791	3 v 3	-1.20123	0.00753744	0.036487	3 v 3	-2.19028	0.000186395	0.00274297	3 v 3	0.989042	0.00671206	0.0728229	3	3	3	9.01843	6.82816	7.8172	0.0888518	0.159793	0.245125	3
ENSEMBL:ENSBTAP00000011227(NoUniprotEntry)	NA	NA	NA	NA	22	High	2	3	1		TRUE	-0.512534	0.015885	0.0534684	3 v 3	-0.512534	0.02454	0.147759	-0.304059	0.326867	0.364091	-0.0705794	0.815993	0.826499	-0.23348	0.447253	0.478537	3 v 3	-0.304059	0.494455	0.532812	3 v 3	-0.0705794	0.8632	0.872236	3 v 3	-0.23348	0.224785	0.256161	3	3	3	4.14951	4.07893	3.84545	0.620562	0.111441	0.236754	3
ENSEMBL:ENSBTAP00000032840(NoUniprotEntry)	NA	NA	NA	NA	45	High	34	37	34		TRUE	0.385838	0.0204864	0.0630233	3 v 3	0.385838	0.0168895	0.140385	0.291601	0.177029	0.208872	-0.373291	0.0920874	0.101826	0.664892	0.00740384	0.0213921	3 v 3	0.291601	0.108625	0.141023	3 v 3	-0.373291	0.0754476	0.0891357	3 v 3	0.664892	0.0167745	0.0775409	3	3	3	11.0284	10.6552	11.32	0.193975	0.189041	0.0685362	3
Q28085	CFH	Complement factor H (H factor 1)	reviewed	3	7	High	9	9	9		TRUE	0.434589	0.0207906	0.0638403	3 v 3	0.434589	0.0364402	0.148873	-1.04864	0.000335822	0.00079076	-1.76229	3.57701e-06	1.12771e-05	0.713643	0.00499107	0.0175465	3 v 3	-1.04864	0.00560465	0.0349139	3 v 3	-1.76229	0.000102751	0.00267353	3 v 3	0.713643	0.0136145	0.0756067	3	3	3	8.85117	7.08888	7.80252	0.110007	0.140954	0.221081	3
P41361	SERPINC1	Antithrombin-III (ATIII) (Serpin C1)	reviewed	5	12	High	5	6	5		TRUE	0.328943	0.023881	0.0689711	3 v 3	0.328943	0.00268821	0.0991952	-0.986092	0.000500887	0.00105849	-1.59409	8.33285e-06	2.03336e-05	0.607997	0.0117849	0.0278919	3 v 3	-0.986092	0.00451792	0.0347178	3 v 3	-1.59409	0.000835254	0.00435128	3 v 3	0.607997	0.00418327	0.0728229	3	3	3	7.26634	5.67225	6.28025	0.206765	0.131544	0.119512	3
ENSEMBL:ENSBTAP00000016046(NoUniprotEntry)	NA	NA	NA	NA	1	High	1	1	1		TRUE	2.27802	2.5715e-05	0.00326778	3 v 3	2.27802	0.00175182	0.0990684	0.780724	0.0111948	0.016261	-1.77635	2.77028e-05	5.45471e-05	2.55707	9.1649e-07	0.00013196	3 v 3	0.780724	0.0620415	0.0903449	3 v 3	-1.77635	0.000647841	0.00387376	3 v 3	2.55707	0.00224393	0.0728229	3	3	3	6.60212	4.82578	7.38285	0.224528	0.226814	0.414262	3
Q6NXH9	Krt73	Keratin, type II cytoskeletal 73 (Cytokeratin-73) (CK-73) (Keratin-73) (K73) (Type II inner root sheath-specific keratin-K6irs3) (Type-II keratin Kb36)	reviewed	3	7	High	4	4	1		TRUE	0.624577	0.0250349	0.0710611	3 v 3	0.624577	0.055061	0.168216	-0.712132	0.0569166	0.0728198	-1.61576	0.00056259	0.000805372	0.903631	0.0208556	0.0398767	3 v 3	-0.712132	0.19237	0.230259	3 v 3	-1.61576	0.0319227	0.0415756	3 v 3	0.903631	0.0284108	0.0877063	3	3	3	4.5709	2.95514	3.85877	0.656079	0.347687	0.304998	3
Q58D62	FETUB	Fetuin-B	reviewed	4	18	High	9	11	9		TRUE	0.35823	0.0260228	0.0726177	3 v 3	0.35823	0.0122112	0.129834	-0.835917	0.00172159	0.00302421	-1.4732	1.78457e-05	3.73178e-05	0.637284	0.00933864	0.0246445	3 v 3	-0.835917	0.00636601	0.0356719	3 v 3	-1.4732	0.00130836	0.0054355	3 v 3	0.637284	0.00448077	0.0728229	3	3	3	9.81764	8.34444	8.98172	0.20638	0.118741	0.143048	3
F1MTZ9	NA	deleted	NA	NA	3	High	2	2	2		TRUE	0.352807	0.0271511	0.0746676	3 v 3	0.352807	0.0104746	0.126097	-0.737232	0.00348412	0.00564632	-1.36909	2.89193e-05	5.66052e-05	0.631861	0.0087871	0.0238082	3 v 3	-0.737232	0.017964	0.0429731	3 v 3	-1.36909	0.00405516	0.00954737	3 v 3	0.631861	0.000900357	0.0728229	3	3	3	6.32935	4.96026	5.59212	0.222627	0.0847163	0.0894934	3
A2I7N3	SERPINA3-7	Serpin A3-7	reviewed	2	11	High	5	5	5		TRUE	0.415634	0.0414768	0.0963708	3 v 3	0.415634	0.0565036	0.169198	-0.578269	0.018195	0.0254023	-1.27296	8.38969e-05	0.000142884	0.694687	0.00678522	0.0205027	3 v 3	-0.578269	0.00952594	0.0372285	3 v 3	-1.27296	0.0022278	0.00684609	3 v 3	0.694687	0.0171936	0.0781572	3	3	3	7.69046	6.4175	7.11219	0.160383	0.230037	0.136945	3
P13645	KRT10	Keratin, type I cytoskeletal 10 (Cytokeratin-10) (CK-10) (Keratin-10) (K10)	reviewed	5	35	High	20	22	18		TRUE	0.557419	0.0453554	0.100844	3 v 3	0.557419	0.0855146	0.192721	-0.939459	0.0210013	0.0288812	-1.77593	0.000370626	0.000546673	0.836473	0.0353847	0.056643	3 v 3	-0.939459	0.133312	0.167705	3 v 3	-1.77593	0.0292375	0.0385681	3 v 3	0.836473	0.043332	0.100435	3	3	3	10.2033	8.42735	9.26382	0.701844	0.386043	0.278787	3
P06868	PLG	Plasminogen (EC 3.4.21.7) [Cleaved into: Plasmin heavy chain A; Activation peptide; Plasmin heavy chain A, short form; Plasmin light chain B]	reviewed	5	34	High	28	32	28		TRUE	0.335491	0.050198	0.107837	3 v 3	0.335491	0.0652264	0.175056	-1.30293	4.80986e-05	0.000235926	-1.91747	1.35814e-06	6.0639e-06	0.614545	0.0107222	0.0265575	3 v 3	-1.30293	0.00430252	0.0347178	3 v 3	-1.91747	2.34052e-05	0.00267353	3 v 3	0.614545	0.0256033	0.0841984	3	3	3	11.1624	9.24488	9.85943	0.0908677	0.106962	0.224198	3
Q05443	LUM	Lumican (Corneal keratan sulfate proteoglycan 37B core protein) (Keratan sulfate proteoglycan) (KSPG)	reviewed	4	19	High	5	5	5		TRUE	0.288623	0.0522786	0.111151	3 v 3	0.288623	0.0115311	0.127475	-0.817921	0.0025614	0.00428542	-1.3856	4.2834e-05	7.89752e-05	0.567677	0.0205805	0.039442	3 v 3	-0.817921	0.0257705	0.0510143	3 v 3	-1.3856	0.00311837	0.00812262	3 v 3	0.567677	0.0138018	0.0756067	3	3	3	7.78161	6.39601	6.96368	0.26461	0.162425	0.0760228	3
Q28065	C4BPA	C4b-binding protein alpha chain (C4bp)	reviewed	3	4	High	2	2	2		TRUE	0.442182	0.0528467	0.111927	3 v 3	0.442182	0.123702	0.230013	-1.0872	0.00189562	0.00328456	-1.80844	3.39214e-05	6.48589e-05	0.721236	0.0206191	0.0394702	3 v 3	-1.0872	0.0277205	0.0530961	3 v 3	-1.80844	0.0105577	0.0176247	3 v 3	0.721236	0.0471208	0.101217	3	3	3	6.92107	5.11263	5.83387	0.425559	0.155884	0.335173	3
P12763	AHSG	Alpha-2-HS-glycoprotein (Asialofetuin) (Fetuin-A)	reviewed	5	39	High	12	16	12		TRUE	0.304415	0.0602172	0.124348	3 v 3	0.304415	0.0363735	0.148873	-0.84664	0.00234506	0.00394525	-1.43011	3.91036e-05	7.29111e-05	0.583469	0.0199749	0.03864	3 v 3	-0.84664	0.0261517	0.0512659	3 v 3	-1.43011	0.00712407	0.0136874	3 v 3	0.583469	0.00391768	0.0728229	3	3	3	10.8107	9.38058	9.96405	0.298097	0.119532	0.119253	3
Q2UVX4	C3	Complement C3 [Cleaved into: Complement C3 beta chain; Complement C3 alpha chain; C3a anaphylatoxin; C3-beta-c (C3bc); Acylation stimulating protein (ASP) (C3adesArg); Complement C3b alpha' chain; Complement C3c alpha' chain fragment 1; Complement C3dg fragment; Complement C3g fragment; Complement C3d fragment; Complement C3f fragment; Complement C3c alpha' chain fragment 2]	reviewed	5	24	High	38	42	38		TRUE	0.288227	0.0625333	0.127223	3 v 3	0.288227	0.0312114	0.148586	-0.880272	0.00161978	0.00285273	-1.44755	3.06668e-05	5.92532e-05	0.56728	0.0212319	0.0404291	3 v 3	-0.880272	0.0244285	0.0497954	3 v 3	-1.44755	0.00782371	0.0144093	3 v 3	0.56728	0.00244184	0.0728229	3	3	3	11.4918	10.0442	10.6115	0.2924	0.0995334	0.104294	3
A6QPP2	SERPIND1	SERPIND1 protein	unreviewed	1	15	High	8	9	8		TRUE	0.271835	0.0660802	0.130819	3 v 3	0.271835	0.0291915	0.148586	-0.727736	0.00423427	0.00673004	-1.27863	6.15864e-05	0.00010893	0.550889	0.0197522	0.0383438	3 v 3	-0.727736	0.0269991	0.0521982	3 v 3	-1.27863	0.00410895	0.00963255	3 v 3	0.550889	0.00482334	0.0728229	3	3	3	9.47608	8.19745	8.74834	0.240009	0.118027	0.0682318	3
Q0VCM5	ITIH1	Inter-alpha-trypsin inhibitor heavy chain H1 (ITI heavy chain H1) (ITI-HC1) (Inter-alpha-inhibitor heavy chain 1)	reviewed	3	6	High	5	5	5		TRUE	0.266373	0.0670965	0.131527	3 v 3	0.266373	0.014332	0.132048	-0.764964	0.00279564	0.00463045	-1.31039	4.36542e-05	8.03977e-05	0.545427	0.0192675	0.0375353	3 v 3	-0.764964	0.0297992	0.055222	3 v 3	-1.31039	0.00746544	0.014033	3 v 3	0.545427	0.00113832	0.0728229	3	3	3	8.58967	7.27928	7.82471	0.244777	0.071246	0.0394884	3
P13647	KRT5	Keratin, type II cytoskeletal 5 (58 kDa cytokeratin) (Cytokeratin-5) (CK-5) (Keratin-5) (K5) (Type-II keratin Kb5)	reviewed	5	15	High	9	11	3		TRUE	1.00804	0.0671966	0.131527	3 v 3	1.00804	0.145894	0.250016	-0.33569	0.542828	0.578527	-1.62279	0.0116279	0.0140316	1.2871	0.0352177	0.0564851	3 v 3	-0.33569	0.653205	0.685554	3 v 3	-1.62279	0.106042	0.120509	3 v 3	1.2871	0.095973	0.141496	3	3	3	8.05726	6.43448	7.72157	1.04566	0.822953	0.51636	3
Q2KJF1	A1BG	Alpha-1B-glycoprotein (Alpha-1-B glycoprotein)	reviewed	3	29	High	8	10	8		TRUE	0.318569	0.0675832	0.13166	3 v 3	0.318569	0.0551587	0.168216	-0.825699	0.00302466	0.00496994	-1.42332	4.59286e-05	8.40244e-05	0.597623	0.0189963	0.0371824	3 v 3	-0.825699	0.0226605	0.0477778	3 v 3	-1.42332	0.00372142	0.00903381	3 v 3	0.597623	0.0100921	0.0742473	3	3	3	8.49504	7.07171	7.66934	0.284704	0.170777	0.131288	3
P69905	HBA1; HBA2	Hemoglobin subunit alpha (Alpha-globin) (Hemoglobin alpha chain) [Cleaved into: Hemopressin]	reviewed	5	26	High	3	6	1		TRUE	-0.400077	0.0690389	0.132943	3 v 3	-0.400077	0.104646	0.212031	0.362908	0.140081	0.168771	0.483931	0.057748	0.0651637	-0.121023	0.605915	0.630335	3 v 3	0.362908	0.193183	0.230897	3 v 3	0.483931	0.106831	0.121322	3 v 3	-0.121023	0.482569	0.505681	3	3	3	6.5193	7.00323	6.88221	0.316881	0.102384	0.237526	3
P00978	AMBP	Protein AMBP [Cleaved into: Alpha-1-microglobulin (EC 1.6.2.-); Inter-alpha-trypsin inhibitor light chain (ITI-LC) (BI-14) (Bikunin) (Cumulus extracellular matrix-stabilizing factor) (ESF) (HI-30); Trypstatin]	reviewed	5	30	High	9	9	9		TRUE	0.24688	0.073798	0.137404	3 v 3	0.24688	0.0104313	0.126097	-0.766206	0.00303979	0.00498985	-1.29214	5.59397e-05	0.00010023	0.525934	0.0245168	0.0440715	3 v 3	-0.766206	0.026522	0.0515776	3 v 3	-1.29214	0.00872605	0.0154304	3 v 3	0.525934	0.00101419	0.0728229	3	3	3	9.19206	7.89992	8.42586	0.254479	0.0705528	0.0777932	3
P02538	KRT6A	Keratin, type II cytoskeletal 6A (Cytokeratin-6A) (CK-6A) (Cytokeratin-6D) (CK-6D) (Keratin-6A) (K6A) (Type-II keratin Kb6) (allergen Hom s 5)	reviewed	5	27	High	15	18	8		TRUE	1.20487	0.0733484	0.137404	3 v 3	1.20487	0.158558	0.262397	-0.663358	0.391763	0.427851	-2.14728	0.0151381	0.0180695	1.48392	0.0719824	0.0964436	3 v 3	-0.663358	0.57019	0.604957	3 v 3	-2.14728	0.141812	0.157772	3 v 3	1.48392	0.111001	0.154551	3	3	3	7.42731	5.28003	6.76395	1.65207	1.00971	0.655262	3
P81644	APOA2	Apolipoprotein A-II (Apo-AII) (ApoA-II) (Antimicrobial peptide BAMP-1) (Apolipoprotein A2) [Cleaved into: Proapolipoprotein A-II (ProapoA-II); Truncated apolipoprotein A-II (Apolipoprotein A-II(1-76))]	reviewed	5	9	High	1	1	1		TRUE	0.579788	0.0786136	0.143344	3 v 3	0.579788	0.192676	0.292979	-0.196544	0.570846	0.606042	-1.05539	0.0097279	0.0118165	0.858842	0.0272895	0.0472066	3 v 3	-0.196544	0.576517	0.610495	3 v 3	-1.05539	0.0877402	0.101898	3 v 3	0.858842	0.134889	0.176096	3	3	3	4.54677	3.49138	4.35022	0.511058	0.62027	0.105948	3
Q3SX14	GSN	Gelsolin (Actin-depolymerizing factor) (ADF) (Brevin)	reviewed	4	27	High	16	19	16		TRUE	0.479624	0.0807603	0.146204	3 v 3	0.479624	0.174676	0.275981	-1.91517	2.61025e-05	0.000176749	-2.67384	1.15622e-06	5.63445e-06	0.758678	0.0184632	0.0367927	3 v 3	-1.91517	0.00422481	0.0347178	3 v 3	-2.67384	0.00227282	0.00693252	3 v 3	0.758678	0.0678334	0.116977	3	3	3	10.7727	8.09882	8.8575	0.388546	0.177546	0.409439	3
Q3MHH8	AMY2A	Alpha-amylase (EC 3.2.1.1)	unreviewed	2	7	High	3	3	3		TRUE	0.249752	0.0877298	0.153365	3 v 3	0.249752	0.0509352	0.165288	-0.637055	0.0183116	0.025522	-1.16586	0.000382746	0.000561543	0.528805	0.0420397	0.0643052	3 v 3	-0.637055	0.0871216	0.117274	3 v 3	-1.16586	0.0258357	0.0350094	3 v 3	0.528805	0.00647922	0.0728229	3	3	3	6.46684	5.30098	5.82979	0.378106	0.109318	0.131836	3
Q29RQ1	C7	Complement component C7	reviewed	3	6	High	5	5	5		TRUE	0.261499	0.0896553	0.155811	3 v 3	0.261499	0.0886943	0.194724	-0.690852	0.00656299	0.00996201	-1.2314	0.000101029	0.000169442	0.540553	0.0238063	0.0434501	3 v 3	-0.690852	0.0119109	0.0385117	3 v 3	-1.2314	0.00107537	0.0050564	3 v 3	0.540553	0.0238874	0.0838128	3	3	3	6.61776	5.38635	5.92691	0.180712	0.127151	0.202236	3
P02070	HBB	Hemoglobin subunit beta (Beta-globin) (Hemoglobin beta chain) [Cleaved into: Spinorphin]	reviewed	5	29	High	5	7	4		TRUE	0.31617	0.0914277	0.157825	3 v 3	0.31617	0.138896	0.242588	-0.916611	0.000975651	0.00186661	-1.51183	1.57279e-05	3.35579e-05	0.595223	0.0143499	0.0311884	3 v 3	-0.916611	0.00426396	0.0347178	3 v 3	-1.51183	0.00133459	0.00547131	3 v 3	0.595223	0.0390827	0.0976176	3	3	3	7.89361	6.38177	6.97699	0.16046	0.233884	0.0675988	3
Q3SZ57	AFP	Alpha-fetoprotein (Alpha-1-fetoprotein) (Alpha-fetoglobulin)	reviewed	4	40	High	20	24	19		TRUE	0.221212	0.0926332	0.15891	3 v 3	0.221212	0.00355612	0.0991952	-0.675497	0.00802516	0.0119081	-1.17576	0.000164449	0.000260469	0.500266	0.0354282	0.0566577	3 v 3	-0.675497	0.0358947	0.0616137	3 v 3	-1.17576	0.011022	0.01815	3 v 3	0.500266	0.00504415	0.0728229	3	3	3	10.3824	9.2066	9.70687	0.275129	0.0944467	0.116352	3
E1BJK2	TUBB1	Tubulin beta chain	unreviewed	2	14	High	7	8	3		TRUE	0.283621	0.0958465	0.162089	3 v 3	0.283621	0.0797722	0.186362	-1.21122	0.000319926	0.000763085	-1.77389	1.21644e-05	2.69377e-05	0.562675	0.0346534	0.0559603	3 v 3	-1.21122	0.0303902	0.0560044	3 v 3	-1.77389	0.00645699	0.0129693	3 v 3	0.562675	0.0268875	0.0865144	3	3	3	6.14451	4.37062	4.93329	0.385873	0.184105	0.0507655	3
P35908	KRT2	Keratin, type II cytoskeletal 2 epidermal (Cytokeratin-2e) (CK-2e) (Epithelial keratin-2e) (Keratin-2 epidermis) (Keratin-2e) (K2e) (Type-II keratin Kb2)	reviewed	5	38	High	21	24	14		TRUE	0.503989	0.0989029	0.165038	3 v 3	0.503989	0.164753	0.269119	-0.913524	0.0108131	0.0157203	-1.69657	0.000149998	0.000241047	0.783043	0.0235034	0.0432254	3 v 3	-0.913524	0.0367932	0.0622813	3 v 3	-1.69657	0.00897143	0.015712	3 v 3	0.783043	0.0796362	0.127489	3	3	3	9.91441	8.21784	9.00088	0.396908	0.461734	0.293505	3
P60712	ACTB	Actin, cytoplasmic 1 (EC 3.6.4.-) (Beta-actin) [Cleaved into: Actin, cytoplasmic 1, N-terminally processed]	reviewed	5	66	High	28	476	1		TRUE	1.22082	0.10018	0.166017	3 v 3	1.22082	0.210837	0.308267	-3.05101	0.000266272	0.000665929	-4.55088	8.30745e-06	2.03016e-05	1.49987	0.0243459	0.0438672	3 v 3	-3.05101	0.0251908	0.0505958	3 v 3	-4.55088	0.00151647	0.00572619	3 v 3	1.49987	0.143381	0.183963	3	3	3	7.68783	3.13694	4.63682	0.749255	0.677615	1.16506	3
P35527	KRT9	Keratin, type I cytoskeletal 9 (Cytokeratin-9) (CK-9) (Keratin-9) (K9)	reviewed	5	39	High	21	30	20		TRUE	0.616065	0.102916	0.169339	3 v 3	0.616065	0.199224	0.297024	-0.549535	0.167747	0.198628	-1.44465	0.00265613	0.00347972	0.895119	0.0351789	0.0564777	3 v 3	-0.549535	0.236123	0.275644	3 v 3	-1.44465	0.0472543	0.0591252	3 v 3	0.895119	0.130063	0.172262	3	3	3	9.94267	8.49802	9.39314	0.571722	0.663465	0.299389	3
Q9TT36	SERPINA7	Thyroxine-binding globulin (Serpin A7) (T4-binding globulin)	reviewed	3	9	High	4	4	4		TRUE	0.227913	0.120208	0.186113	3 v 3	0.227913	0.0838653	0.191826	-0.582528	0.0258929	0.0350254	-1.08949	0.000568589	0.000812551	0.506967	0.0465832	0.0689265	3 v 3	-0.582528	0.0824542	0.112363	3 v 3	-1.08949	0.0117871	0.0189447	3 v 3	0.506967	0.0438082	0.100968	3	3	3	6.54693	5.45744	5.9644	0.324518	0.217879	0.0776943	3
P00735	F2	Prothrombin (EC 3.4.21.5) (Coagulation factor II) [Cleaved into: Activation peptide fragment 1; Activation peptide fragment 2; Thrombin light chain; Thrombin heavy chain]	reviewed	5	31	High	15	16	15		TRUE	0.233886	0.124511	0.190037	3 v 3	0.233886	0.0662643	0.176381	-1.04774	0.000318645	0.000762258	-1.56068	1.03651e-05	2.40157e-05	0.512939	0.0275019	0.0474745	3 v 3	-1.04774	0.00252164	0.0347178	3 v 3	-1.56068	0.000703499	0.003999	3 v 3	0.512939	0.009981	0.0742473	3	3	3	10.1497	8.58903	9.10197	0.197383	0.1314	0.140386	3
Q95M17	CHIA	Acidic mammalian chitinase (AMCase) (EC 3.2.1.14) (Chitin-binding protein b04) (CBPb04)	reviewed	5	14	High	6	6	6		TRUE	0.242942	0.126833	0.192758	3 v 3	0.242942	0.0848709	0.192323	-0.755558	0.00228831	0.00386877	-1.27755	3.75274e-05	7.04491e-05	0.521996	0.019389	0.0376831	3 v 3	-0.755558	0.00209814	0.0347178	3 v 3	-1.27755	0.000408832	0.00338657	3 v 3	0.521996	0.00459375	0.0728229	3	3	3	8.09245	6.8149	7.33689	0.136892	0.0901393	0.118247	3
P02533	KRT14	Keratin, type I cytoskeletal 14 (Cytokeratin-14) (CK-14) (Keratin-14) (K14)	reviewed	5	15	High	7	9	2		TRUE	0.763081	0.129639	0.195227	3 v 3	0.763081	0.224638	0.317588	-0.762011	0.157822	0.18809	-1.80415	0.00439467	0.00557603	1.04213	0.0627366	0.0865838	3 v 3	-0.762011	0.31405	0.354594	3 v 3	-1.80415	0.0660525	0.0795831	3 v 3	1.04213	0.127359	0.169502	3	3	3	6.54563	4.74148	5.78362	0.963501	0.743595	0.536276	3
P04264	KRT1	Keratin, type II cytoskeletal 1 (67 kDa cytokeratin) (Cytokeratin-1) (CK-1) (Hair alpha protein) (Keratin-1) (K1) (Type-II keratin Kb1)	reviewed	5	43	High	29	35	26		TRUE	0.573025	0.133484	0.198786	3 v 3	0.573025	0.231953	0.322102	-0.851578	0.0544728	0.0700183	-1.70366	0.00129871	0.00176728	0.852079	0.0543535	0.0774585	3 v 3	-0.851578	0.137598	0.172572	3 v 3	-1.70366	0.0339235	0.0437687	3 v 3	0.852079	0.144661	0.185366	3	3	3	10.8216	9.11799	9.97007	0.649365	0.667334	0.362118	3
P02676	FGB	Fibrinogen beta chain [Cleaved into: Fibrinopeptide B; Fibrinogen beta chain]	reviewed	5	7	High	3	4	3		TRUE	0.237594	0.15009	0.217881	3 v 3	0.237594	0.138043	0.241953	-1.03422	0.000422648	0.000927806	-1.55087	1.35734e-05	2.96149e-05	0.516648	0.0295232	0.0501358	3 v 3	-1.03422	0.00128486	0.0347178	3 v 3	-1.55087	0.000931505	0.00471539	3 v 3	0.516648	0.0361947	0.0939967	3	3	3	8.28429	6.73342	7.25007	0.163227	0.221871	0.124118	3
P08779	KRT16	Keratin, type I cytoskeletal 16 (Cytokeratin-16) (CK-16) (Keratin-16) (K16)	reviewed	5	22	High	10	12	5		TRUE	1.04328	0.154219	0.221538	3 v 3	1.04328	0.263327	0.351762	-1.08498	0.195681	0.228594	-2.40732	0.0111474	0.0134715	1.32234	0.121469	0.151218	3 v 3	-1.08498	0.384948	0.425631	3 v 3	-2.40732	0.116911	0.131856	3 v 3	1.32234	0.185682	0.2208	3	3	3	7.73036	5.32305	6.64538	1.66164	1.15675	0.77694	3
Q3SZH5	AGT	Angiotensinogen (Serpin A8)	unreviewed	2	27	High	8	8	8		TRUE	0.188347	0.154867	0.222238	3 v 3	0.188347	0.0214637	0.146077	-0.583843	0.0138223	0.0196798	-1.05124	0.000280558	0.000423271	0.467401	0.0388379	0.0603576	3 v 3	-0.583843	0.0382914	0.0638706	3 v 3	-1.05124	0.0109609	0.0181136	3 v 3	0.467401	0.00199318	0.0728229	3	3	3	9.51111	8.45987	8.92727	0.235874	0.0719499	0.0835486	3
P28800	SERPINF2	Alpha-2-antiplasmin (Alpha-2-AP) (Alpha-2-plasmin inhibitor) (Alpha-2-PI) (Serpin F2)	reviewed	5	9	High	5	5	5		TRUE	0.267477	0.156345	0.223621	3 v 3	0.267477	0.225596	0.317588	-0.992782	0.000756478	0.00149755	-1.53931	2.0106e-05	4.13123e-05	0.546531	0.026958	0.046928	3 v 3	-0.992782	0.0151642	0.0403463	3 v 3	-1.53931	0.000189615	0.00274297	3 v 3	0.546531	0.0725249	0.120393	3	3	3	6.45986	4.92055	5.46708	0.139363	0.0997031	0.295209	3
ENSEMBL:ENSBTAP00000034412(NoUniprotEntry)	NA	NA	NA	NA	10	High	2	2	2		TRUE	0.230899	0.160021	0.2275	3 v 3	0.230899	0.129389	0.23344	-0.656253	0.0076893	0.0114405	-1.16621	0.000130232	0.000212585	0.509953	0.0278262	0.0478843	3 v 3	-0.656253	0.00769445	0.036487	3 v 3	-1.16621	0.000690165	0.003999	3 v 3	0.509953	0.0177406	0.0782588	3	3	3	4.93004	3.76384	4.27379	0.152038	0.149055	0.168874	3
Q3SZV7	HPX	Hemopexin	reviewed	3	4	High	3	3	3		TRUE	0.247224	0.166077	0.233497	3 v 3	0.247224	0.184578	0.285844	-0.736893	0.0173256	0.0243324	-1.26317	0.000580623	0.000827674	0.526277	0.0705046	0.0948482	3 v 3	-0.736893	0.090004	0.12076	3 v 3	-1.26317	0.0379751	0.0483079	3 v 3	0.526277	0.0831052	0.130378	3	3	3	5.30628	4.04311	4.56939	0.457147	0.0744443	0.29562	3
Q9TRI1	NA	Inter-alpha-trypsin inhibitor HC2 component homolog	unreviewed	1	45	High	1	2	1		TRUE	0.271151	0.183555	0.252905	3 v 3	0.271151	0.272594	0.359571	-0.650548	0.0289526	0.0390046	-1.20075	0.000756394	0.00106618	0.550205	0.0570338	0.0800827	3 v 3	-0.650548	0.0562054	0.0834743	3 v 3	-1.20075	0.0172368	0.0252324	3 v 3	0.550205	0.130257	0.17238	3	3	3	6.26675	5.06599	5.6162	0.322339	0.402695	0.138484	3
Q3T052	ITIH4	Inter-alpha-trypsin inhibitor heavy chain H4 (ITI heavy chain H4) (ITI-HC4) (Inter-alpha-inhibitor heavy chain 4)	reviewed	4	26	High	22	24	22		TRUE	0.17035	0.183967	0.25305	3 v 3	0.17035	0.0183016	0.143948	-0.669572	0.00631484	0.00962067	-1.11898	0.000163559	0.000259309	0.449404	0.0447233	0.0667631	3 v 3	-0.669572	0.0221843	0.047317	3 v 3	-1.11898	0.0053463	0.0113723	3 v 3	0.449404	0.00412754	0.0728229	3	3	3	10.6772	9.5582	10.0076	0.219346	0.0974509	0.0865678	3
Q95121	SERPINF1	Pigment epithelium-derived factor (PEDF) (Serpin F1)	reviewed	4	31	High	12	14	12		TRUE	0.165318	0.194225	0.264083	3 v 3	0.165318	0.0208758	0.144768	-0.874421	0.00131938	0.00237575	-1.31879	5.06791e-05	9.16997e-05	0.444372	0.0516222	0.0747305	3 v 3	-0.874421	0.0194385	0.0444145	3 v 3	-1.31879	0.0073103	0.0138757	3 v 3	0.444372	0.00327733	0.0728229	3	3	3	10.5925	9.27367	9.71805	0.258252	0.0873371	0.0858578	3
P34955	SERPINA1	Alpha-1-antiproteinase (Alpha-1-antitrypsin) (Alpha-1-proteinase inhibitor) (Serpin A1)	reviewed	4	34	High	17	23	16		TRUE	0.187637	0.210731	0.281202	3 v 3	0.187637	0.143524	0.247247	-0.562399	0.0337745	0.0448068	-1.02909	0.00104435	0.00144012	0.466691	0.0692027	0.0936241	3 v 3	-0.562399	0.109048	0.141377	3 v 3	-1.02909	0.0266257	0.0359316	3 v 3	0.466691	0.0187122	0.0792222	3	3	3	10.9696	9.94055	10.4072	0.372588	0.161676	0.121594	3
P62937	PPIA	Peptidyl-prolyl cis-trans isomerase A (PPIase A) (EC 5.2.1.8) (Cyclophilin A) (Cyclosporin A-binding protein) (Rotamase A) [Cleaved into: Peptidyl-prolyl cis-trans isomerase A, N-terminally processed]	reviewed	5	22	High	4	4	4		TRUE	-0.162196	0.229447	0.301309	3 v 3	-0.162196	0.0792305	0.186015	-0.531225	0.0165976	0.0233496	-0.648083	0.00555026	0.00699392	0.116858	0.545668	0.573072	3 v 3	-0.531225	0.0111817	0.0383882	3 v 3	-0.648083	0.00323033	0.00829106	3 v 3	0.116858	0.314669	0.343104	3	3	3	7.46887	6.82078	6.93764	0.0924029	0.0326098	0.152563	3
P68871	HBB	Hemoglobin subunit beta (Beta-globin) (Hemoglobin beta chain) [Cleaved into: LVV-hemorphin-7; Spinorphin]	reviewed	5	13	High	2	3	1		TRUE	-0.182933	0.242467	0.313669	3 v 3	-0.182933	0.196433	0.29555	-0.781929	0.00342266	0.00556856	-0.87805	0.00157836	0.00212332	0.096121	0.654766	0.676469	3 v 3	-0.781929	0.0121428	0.0385453	3 v 3	-0.87805	0.0141171	0.0217116	3 v 3	0.096121	0.51301	0.534848	3	3	3	5.23407	4.35602	4.45214	0.230411	0.0815522	0.205267	3
P15497	APOA1	Apolipoprotein A-I (Apo-AI) (ApoA-I) (Apolipoprotein A1) [Cleaved into: Proapolipoprotein A-I (ProapoA-I); Truncated apolipoprotein A-I]	reviewed	5	44	High	10	11	10		TRUE	0.323331	0.247341	0.319474	3 v 3	0.323331	0.362392	0.441098	-0.111553	0.652923	0.683522	-0.713939	0.0133419	0.0160064	0.602385	0.0301783	0.0508202	3 v 3	-0.111553	0.683444	0.713215	3 v 3	-0.713939	0.00949166	0.0163792	3 v 3	0.602385	0.0956843	0.141496	3	3	3	9.65776	8.94382	9.5462	0.188718	0.185353	0.384579	3
P01966	HBA	Hemoglobin subunit alpha (Alpha-globin) (Hemoglobin alpha chain) [Cleaved into: Hemopressin]	reviewed	5	65	High	8	12	6		TRUE	0.144794	0.262839	0.335682	3 v 3	0.144794	0.0593484	0.171354	-0.108638	0.626293	0.658145	-0.532486	0.032416	0.0371625	0.423848	0.0771078	0.101987	3 v 3	-0.108638	0.632691	0.666564	3 v 3	-0.532486	0.0977115	0.112286	3 v 3	0.423848	0.0121824	0.0745473	3	3	3	10.1874	9.65495	10.0788	0.325412	0.0795679	0.126306	3
P02769	ALB	Albumin (BSA) (allergen Bos d 6)	reviewed	5	70	High	46	69	45		TRUE	0.225099	0.276794	0.34879	3 v 3	0.225099	0.31418	0.397939	-0.398545	0.112908	0.137841	-0.902698	0.00256308	0.00336315	0.504153	0.05214	0.0752931	3 v 3	-0.398545	0.167905	0.204379	3 v 3	-0.902698	0.0259102	0.0350814	3 v 3	0.504153	0.0262078	0.0851625	3	3	3	12.5421	11.6394	12.1435	0.338151	0.177967	0.180599	3
ENSEMBL:ENSBTAP00000037665(NoUniprotEntry)	NA	NA	NA	NA	2	High	1	1	1		TRUE	0.173903	0.279964	0.35198	3 v 3	0.173903	0.234427	0.324438	-0.542634	0.0682261	0.0859587	-0.99559	0.00354563	0.0045725	0.452957	0.119385	0.149186	3 v 3	-0.542634	0.211377	0.249755	3 v 3	-0.99559	0.0627975	0.0758842	3 v 3	0.452957	0.0688634	0.117347	3	3	3	7.71857	6.72298	7.17594	0.519941	0.228955	0.0529251	3
P01030	C4	Complement C4 [Cleaved into: Complement C4 alpha chain; C4a anaphylatoxin; Complement C4 gamma chain]	reviewed	4	5	High	3	3	3		TRUE	-0.175684	0.289422	0.360577	3 v 3	-0.175684	0.284859	0.370769	-0.759604	0.0075774	0.0113148	-0.862974	0.00349647	0.00451617	0.10337	0.664014	0.685166	3 v 3	-0.759604	0.0304211	0.0560044	3 v 3	-0.862974	0.00780079	0.0143994	3 v 3	0.10337	0.650119	0.666362	3	3	3	5.18695	4.32397	4.42734	0.227822	0.183	0.30926	3
P50448	NA	Factor XIIa inhibitor (XIIaINH)	reviewed	4	9	High	4	4	4		TRUE	0.184235	0.300347	0.371665	3 v 3	0.184235	0.293158	0.379462	-1.01312	0.00114642	0.00211263	-1.47641	5.75117e-05	0.000102491	0.463289	0.0703132	0.094745	3 v 3	-1.01312	0.0136698	0.0394268	3 v 3	-1.47641	0.00395185	0.00943958	3 v 3	0.463289	0.0473153	0.101217	3	3	3	7.53014	6.05373	6.51702	0.312236	0.207595	0.192034	3
ENSEMBL:ENSBTAP00000033053(NoUniprotEntry)	NA	NA	NA	NA	26	High	3	7	2		TRUE	-0.190549	0.306298	0.377897	3 v 3	-0.190549	0.355935	0.43682	-0.0867149	0.706502	0.733112	-0.17522	0.451439	0.471414	0.0885052	0.700773	0.719054	3 v 3	-0.0867149	0.722342	0.748609	3 v 3	-0.17522	0.446202	0.467572	3 v 3	0.0885052	0.561415	0.581251	3	3	3	8.54434	8.36912	8.45762	0.322128	0.0488554	0.220266	3
P02584	PFN1	Profilin-1 (Profilin I)	reviewed	4	27	High	3	3	3		TRUE	0.143453	0.313768	0.384197	3 v 3	0.143453	0.210532	0.308267	-0.857579	0.0012936	0.00233569	-1.28009	5.41134e-05	9.74868e-05	0.422507	0.0573448	0.0803381	3 v 3	-0.857579	0.00203733	0.0347178	3 v 3	-1.28009	0.000633031	0.00387376	3 v 3	0.422507	0.0323617	0.091003	3	3	3	6.17755	4.89746	5.31997	0.125887	0.16597	0.154774	3
ENSEMBL:ENSBTAP00000024462(NoUniprotEntry)	NA	NA	NA	NA	37	High	17	44	3		TRUE	-0.113971	0.488466	0.552702	3 v 3	-0.113971	0.49318	0.557036	-0.27085	0.22126	0.255586	-0.435933	0.061289	0.0690651	0.165083	0.445718	0.477205	3 v 3	-0.27085	0.208122	0.24626	3 v 3	-0.435933	0.083329	0.0974646	3 v 3	0.165083	0.231676	0.262919	3	3	3	11.3501	10.9141	11.0792	0.252671	0.086845	0.169949	3
Q2KJ83	CPN1	Carboxypeptidase N catalytic chain (CPN) (EC 3.4.17.3) (Carboxypeptidase N polypeptide 1) (Carboxypeptidase N small subunit)	reviewed	4	8	High	2	2	2		TRUE	-0.131118	0.54768	0.607226	3 v 3	-0.131118	0.594662	0.651996	-1.00832	0.00439466	0.00693166	-1.15625	0.00179643	0.00240105	0.147936	0.60856	0.63229	3 v 3	-1.00832	0.0495508	0.0759105	3 v 3	-1.15625	0.0339267	0.0437687	3 v 3	0.147936	0.538433	0.558867	3	3	3	4.68297	3.52672	3.67465	0.486564	0.281751	0.256515	3
Q29443	TF	Serotransferrin (Transferrin) (Beta-1 metal-binding globulin) (Siderophilin)	reviewed	4	7	High	5	5	5		TRUE	-0.127877	0.565105	0.622369	3 v 3	-0.127877	0.601812	0.657401	-0.843481	0.00551749	0.00853172	-0.994658	0.0019145	0.00255266	0.151177	0.547655	0.574188	3 v 3	-0.843481	0.0153102	0.0403634	3 v 3	-0.994658	0.0231053	0.0321866	3 v 3	0.151177	0.588928	0.607055	3	3	3	6.21361	5.21895	5.37013	0.172591	0.351232	0.271556	3
REFSEQ:XP_585019(NoUniprotEntry)	NA	NA	NA	NA	2	High	1	1	1		TRUE	-0.0791564	0.572319	0.629056	3 v 3	-0.0791564	0.452432	0.520883	-0.541877	0.0389711	0.0510049	-0.741774	0.0084549	0.0103925	0.199897	0.404614	0.435738	3 v 3	-0.541877	0.104112	0.13626	3 v 3	-0.741774	0.0621848	0.0754214	3 v 3	0.199897	0.209742	0.241196	3	3	3	5.13194	4.39016	4.59006	0.361116	0.0963942	0.193612	3
Q05B55	IGK	IGK protein	unreviewed	1	33	High	9	15	9		TRUE	0.0732871	0.585211	0.640668	3 v 3	0.0732871	0.427859	0.499778	-0.238156	0.29185	0.329302	-0.590497	0.0193819	0.0228054	0.352341	0.129995	0.159667	3 v 3	-0.238156	0.282679	0.321589	3 v 3	-0.590497	0.0481449	0.0601262	3 v 3	0.352341	0.0429546	0.100288	3	3	3	9.71585	9.12535	9.4777	0.283606	0.160687	0.123866	3
Q1RMN8	IGL@	Immunoglobulin light chain, lambda gene cluster	unreviewed	1	32	High	7	19	7		TRUE	-0.0613567	0.706527	0.752547	3 v 3	-0.0613567	0.698834	0.741235	-0.200383	0.341275	0.378355	-0.41808	0.0626448	0.0704008	0.217697	0.303045	0.333976	3 v 3	-0.200383	0.253935	0.294151	3 v 3	-0.41808	0.0560288	0.0688198	3 v 3	0.217697	0.106652	0.150616	3	3	3	9.14813	8.73005	8.94774	0.211284	0.10685	0.142167	3
ENSEMBL:ENSBTAP00000014147(NoUniprotEntry)	NA	NA	NA	NA	53	High	4	7	4		TRUE	0.020644	0.872107	0.894858	3 v 3	0.020644	0.792372	0.822462	-0.340395	0.143738	0.172673	-0.640093	0.0131951	0.0158417	0.299698	0.193056	0.224597	3 v 3	-0.340395	0.201143	0.239029	3 v 3	-0.640093	0.0690564	0.0826562	3 v 3	0.299698	0.0342788	0.0920631	3	3	3	7.92865	7.28856	7.58826	0.322508	0.070556	0.126076	3
ENSEMBL:ENSBTAP00000024466(NoUniprotEntry)	NA	NA	NA	NA	36	High	15	43	1		TRUE	-0.0174266	0.897522	0.915816	3 v 3	-0.0174266	0.853999	0.875349	-0.397481	0.101849	0.125266	-0.659108	0.0131783	0.0158331	0.261627	0.264371	0.295494	3 v 3	-0.397481	0.184763	0.221957	3 v 3	-0.659108	0.0815232	0.0955569	3 v 3	0.261627	0.0528989	0.104713	3	3	3	7.72938	7.07028	7.3319	0.356782	0.05968	0.127773	3
P02662	CSN1S1	Alpha-S1-casein (allergen Bos d 8) [Cleaved into: Antioxidant peptide]	reviewed	5	4	Medium	1	1	1		TRUE	NA	NA	NA	0 v 0	NA	NA	NA	NA	NA	NA	NA	NA	NA	NA	NA	NA	0 v 0	NA	NA	NA	0 v 0	NA	NA	NA	0 v 0	NA	NA	NA	0	0	0	NA	NA	NA	NA	NA	NA	0
P02666	CSN2	Beta-casein [Cleaved into: Casoparan; Antioxidant peptide; Casohypotensin]	reviewed	5	8	Medium	1	1	1		TRUE	NA	NA	NA	0 v 0	NA	NA	NA	NA	NA	NA	NA	NA	NA	NA	NA	NA	0 v 0	NA	NA	NA	0 v 0	NA	NA	NA	0 v 0	NA	NA	NA	0	0	0	NA	NA	NA	NA	NA	NA	0
Q06830	PRDX1	Peroxiredoxin-1 (EC 1.11.1.24) (Natural killer cell-enhancing factor A) (NKEF-A) (Proliferation-associated gene protein) (PAG) (Thioredoxin peroxidase 2) (Thioredoxin-dependent peroxide reductase 2) (Thioredoxin-dependent peroxiredoxin 1)	reviewed	5	8	High	2	3	1		TRUE	NA	NA	NA	0 v 0	NA	NA	NA	NA	NA	NA	NA	NA	NA	NA	NA	NA	0 v 0	NA	NA	NA	0 v 0	NA	NA	NA	0 v 0	NA	NA	NA	0	0	0	NA	NA	NA	NA	NA	NA	0
Q28107	F5	Coagulation factor V (Activated protein C cofactor) [Cleaved into: Coagulation factor V heavy chain; Coagulation factor V light chain]	reviewed	5	2	High	4	4	4		TRUE	NA	NA	NA	0 v 0	NA	NA	NA	NA	NA	NA	NA	NA	NA	NA	NA	NA	0 v 0	NA	NA	NA	0 v 0	NA	NA	NA	0 v 0	NA	NA	NA	0	0	0	NA	NA	NA	NA	NA	NA	0
Q2KIF2	LRG1	Leucine-rich alpha-2-glycoprotein 1	unreviewed	1	4	High	2	2	2		TRUE	NA	NA	NA	0 v 0	NA	NA	NA	NA	NA	NA	NA	NA	NA	NA	NA	NA	0 v 0	NA	NA	NA	0 v 0	NA	NA	NA	0 v 0	NA	NA	NA	0	0	0	NA	NA	NA	NA	NA	NA	0
Q2KIG3	CPB2	Carboxypeptidase B2 (EC 3.4.17.20) (Carboxypeptidase U) (CPU) (Plasma carboxypeptidase B) (pCPB) (Thrombin-activable fibrinolysis inhibitor) (TAFI)	reviewed	5	5	High	2	2	2		TRUE	NA	NA	NA	0 v 0	NA	NA	NA	NA	NA	NA	NA	NA	NA	NA	NA	NA	0 v 0	NA	NA	NA	0 v 0	NA	NA	NA	0 v 0	NA	NA	NA	0	0	0	NA	NA	NA	NA	NA	NA	0
Q2TBQ1	F13B	Coagulation factor XIII B chain (Coagulation factor XIII, B polypeptide)	unreviewed	1	1	Medium	1	1	1		TRUE	NA	NA	NA	0 v 0	NA	NA	NA	NA	NA	NA	NA	NA	NA	NA	NA	NA	0 v 0	NA	NA	NA	0 v 0	NA	NA	NA	0 v 0	NA	NA	NA	0	0	0	NA	NA	NA	NA	NA	NA	0
Q3KUS7	BF	Complement factor B (EC 3.4.21.47) (C3/C5 convertase)	unreviewed	2	17	High	1	1	1		TRUE	NA	NA	NA	0 v 0	NA	NA	NA	NA	NA	NA	NA	NA	NA	NA	NA	NA	0 v 0	NA	NA	NA	0 v 0	NA	NA	NA	0 v 0	NA	NA	NA	0	0	0	NA	NA	NA	NA	NA	NA	0
Q3MHN2	C9	Complement component C9	reviewed	4	5	High	3	3	3		TRUE	NA	NA	NA	0 v 0	NA	NA	NA	NA	NA	NA	NA	NA	NA	NA	NA	NA	0 v 0	NA	NA	NA	0 v 0	NA	NA	NA	0 v 0	NA	NA	NA	0	0	0	NA	NA	NA	NA	NA	NA	0
Q7RTS7	KRT74	Keratin, type II cytoskeletal 74 (Cytokeratin-74) (CK-74) (Keratin-5c) (K5C) (Keratin-74) (K74) (Type II inner root sheath-specific keratin-K6irs4) (Type-II keratin Kb37)	reviewed	5	5	High	3	3	1		TRUE	NA	NA	NA	0 v 0	NA	NA	NA	NA	NA	NA	NA	NA	NA	NA	NA	NA	0 v 0	NA	NA	NA	0 v 0	NA	NA	NA	0 v 0	NA	NA	NA	0	0	0	NA	NA	NA	NA	NA	NA	0
Q9QWL7	Krt17	Keratin, type I cytoskeletal 17 (Cytokeratin-17) (CK-17) (Keratin-17) (K17)	reviewed	5	8	High	4	5	1		TRUE	NA	NA	NA	0 v 0	NA	NA	NA	NA	NA	NA	NA	NA	NA	NA	NA	NA	0 v 0	NA	NA	NA	0 v 0	NA	NA	NA	0 v 0	NA	NA	NA	0	0	0	NA	NA	NA	NA	NA	NA	0
A0A182GAJ5	NA	Uncharacterized protein	unreviewed	1	3	Medium	1	1	1	Aedes albopictus	FALSE	4.46714	3.94575e-08	6.51838e-05	3 v 3	4.46714	3.04468e-06	0.00249663	1.19444	0.00051568	0.00108727	-3.55175	2.18679e-08	1.84619e-06	4.74619	1.09711e-09	1.09172e-06	3 v 3	1.19444	0.0390898	0.0647449	3 v 3	-3.55175	0.00114133	0.00512432	3 v 3	4.74619	0.000453796	0.0620566	3	3	3	6.47385	2.9221	7.6683	0.427144	0.211209	0.0391341	3
A0AAA9Z1F9	NA	Syndecan	unreviewed	2	9	High	3	4	3	Aedes albopictus	FALSE	4.0343	8.6631e-08	7.15572e-05	3 v 3	4.0343	3.1794e-05	0.0136588	3.53525	1.03445e-08	2.4824e-06	-0.778105	0.00567622	0.00714175	4.31335	1.3217e-09	1.09172e-06	3 v 3	3.53525	0.000279289	0.0347178	3 v 3	-0.778105	0.04564	0.0573031	3 v 3	4.31335	0.000108745	0.0293735	3	3	3	5.09798	4.31988	8.63323	0.328594	0.0940588	0.207696	3
A0AAB0A961	NA	Protein zer-1 homolog-like C-terminal domain-containing protein	unreviewed	3	1	High	2	3	2	Aedes albopictus	FALSE	3.37447	2.11583e-07	0.000116512	3 v 3	3.37447	3.33142e-05	0.0136588	3.30584	9.22849e-09	2.4824e-06	-0.347676	0.124716	0.136535	3.65352	3.28862e-09	1.81094e-06	3 v 3	3.30584	0.0013272	0.0347178	3 v 3	-0.347676	0.133884	0.149662	3 v 3	3.65352	0.000341808	0.0560907	3	3	3	5.83405	5.48638	9.1399	0.254159	0.182655	0.0540737	3
A0A023EUR3	NA	Acetyl-coenzyme A synthetase (EC 6.2.1.1)	unreviewed	2	4	High	2	2	2	Aedes albopictus	FALSE	2.87747	6.02734e-07	0.000248929	3 v 3	2.87747	5.20815e-05	0.0142356	2.14023	4.7754e-07	4.64338e-05	-1.01629	0.000384553	0.000563692	3.15652	9.48032e-09	3.91537e-06	3 v 3	2.14023	8.48619e-05	0.0233794	3 v 3	-1.01629	0.00154585	0.00572991	3 v 3	3.15652	1.4278e-05	0.0227304	3	3	3	5.57944	4.56315	7.71967	0.166383	0.156234	0.140175	3
A0A182G2L3	NA	Uncharacterized protein	unreviewed	2	1	Medium	1	1	1	Aedes albopictus	FALSE	3.496	8.21776e-07	0.000271515	3 v 3	3.496	4.97353e-05	0.0142356	2.41984	1.34578e-06	6.66694e-05	-1.35521	0.000241385	0.000367867	3.77505	1.58379e-08	4.3607e-06	3 v 3	2.41984	0.000425636	0.0347178	3 v 3	-1.35521	0.00568481	0.0118687	3 v 3	3.77505	0.000125298	0.0293735	3	3	3	6.47735	5.12214	8.89719	0.269566	0.325507	0.28083	3
A0A023ERJ3	NA	Putative inhibitor of apoptosis protein 1	unreviewed	2	3	High	1	1	1	Aedes albopictus	FALSE	2.69405	1.4624e-06	0.000402646	3 v 3	2.69405	6.75597e-05	0.0158283	1.99372	7.9915e-07	5.50414e-05	-0.979377	0.00044429	0.000644395	2.9731	1.45113e-08	4.3607e-06	3 v 3	1.99372	0.000119264	0.0281634	3 v 3	-0.979377	0.000721331	0.003999	3 v 3	2.9731	2.7703e-05	0.0227304	3	3	3	5.3885	4.40913	7.38222	0.128931	0.126888	0.165741	3
A0AAA9ZQ63	NA	Rho gtpase-activating protein 39	unreviewed	2	10	High	11	12	11	Aedes albopictus	FALSE	2.58338	2.07922e-06	0.000490696	3 v 3	2.58338	0.000608347	0.0665126	-0.812541	0.00394638	0.00633336	-3.67498	5.89161e-09	1.44463e-06	2.86243	7.55479e-08	1.78293e-05	3 v 3	-0.812541	0.0189795	0.0439398	3 v 3	-3.67498	0.000101693	0.00267353	3 v 3	2.86243	0.000735359	0.0728229	3	3	3	9.665	5.99002	8.85246	0.227534	0.130002	0.280176	3
P16495	N	Nucleoprotein (Nucleocapsid protein) (Protein N)	reviewed	4	38	High	10	12	10	BUNV	FALSE	2.75683	2.48259e-06	0.000512656	3 v 3	2.75683	0.00034847	0.0439608	4.00476	1.6489e-08	3.40704e-06	0.968879	0.00420426	0.00535913	3.03588	2.70124e-07	4.95827e-05	3 v 3	4.00476	0.000524542	0.0347178	3 v 3	0.968879	0.0447176	0.0562311	3 v 3	3.03588	0.00016417	0.0336753	3	3	3	6.46661	7.43549	10.4714	0.4455	0.22306	0.277767	3
WT Gc(NoUniprotEntry)	WT Gc(NoUniprotEntry)	WT Gc(NoUniprotEntry)	NA	NA	68	High	63	325	63	BUNV	FALSE	1.38118	1.05999e-05	0.00175111	3 v 3	1.38118	3.70374e-07	0.000607413	3.50163	2.40833e-09	2.4824e-06	1.84141	1.55979e-06	6.55815e-06	1.66023	4.18812e-06	0.000373028	3 v 3	3.50163	1.55524e-05	0.0082535	3 v 3	1.84141	0.000279674	0.00303937	3 v 3	1.66023	8.13513e-05	0.0293735	3	3	3	11.6803	13.5217	15.1819	0.166173	0.101233	0.126111	3
A0AAA9ZWZ3	NA	Band 7 domain-containing protein	unreviewed	2	36	High	12	17	12	Aedes albopictus	FALSE	2.76607	1.00163e-05	0.00175111	3 v 3	2.76607	0.00108162	0.0926065	1.76536	1.84012e-05	0.00015058	-1.27976	0.000285535	0.000430386	3.04513	9.71403e-08	2.00595e-05	3 v 3	1.76536	0.00106643	0.0347178	3 v 3	-1.27976	0.023687	0.0328182	3 v 3	3.04513	0.00118231	0.0728229	3	3	3	9.29415	8.01438	11.0595	0.117285	0.400119	0.219706	3
A0AAA9Z3E7	NA	[heparan sulfate]-glucosamine N-sulfotransferase (EC 2.8.2.8)	unreviewed	2	1	High	1	1	1	Aedes albopictus	FALSE	1.78218	2.35545e-05	0.00326778	3 v 3	1.78218	0.000689516	0.0706753	0.432946	0.103528	0.127141	-1.62829	3.92539e-05	7.30264e-05	2.06124	4.57908e-06	0.000378232	3 v 3	0.432946	0.213827	0.251749	3 v 3	-1.62829	0.0148668	0.0226732	3 v 3	2.06124	7.84745e-05	0.0293735	3	3	3	4.60567	2.97739	5.03862	0.426322	0.139639	0.157602	3
A0A182H444	NA	Uncharacterized protein	unreviewed	1	3	Medium	1	1	1	Aedes albopictus	FALSE	1.91042	2.5449e-05	0.00326778	3 v 3	1.91042	0.0078069	0.123951	1.72156	1.58866e-05	0.000143294	-0.46791	0.0699817	0.0783264	2.18947	1.6709e-06	0.000212332	3 v 3	1.72156	0.00238069	0.0347178	3 v 3	-0.46791	0.0874619	0.101647	3 v 3	2.18947	0.0051694	0.0728229	3	3	3	6.03442	5.56651	7.75598	0.272363	0.0759401	0.323806	3
P20470	L	RNA-directed RNA polymerase L (Protein L) (EC 2.7.7.48) (Large structural protein) (Replicase) (Transcriptase) [Includes: cap-snatching endonuclease (EC 3.1.-.-)]	reviewed	5	2	High	3	3	3	BUNV	FALSE	2.33412	2.78171e-05	0.00328242	3 v 3	2.33412	0.000841361	0.0811666	2.59102	7.63793e-07	5.48935e-05	-0.0221599	0.932017	0.939147	2.61318	7.02782e-07	0.0001161	3 v 3	2.59102	0.00125973	0.0347178	3 v 3	-0.0221599	0.925972	0.933366	3 v 3	2.61318	0.000717239	0.0728229	3	3	3	5.49926	5.4771	8.09027	0.192334	0.330438	0.348689	3
A0A023EP56	NA	Coatomer subunit epsilon	unreviewed	2	46	High	14	15	14	Aedes albopictus	FALSE	2.17385	3.27273e-05	0.00360437	3 v 3	2.17385	0.00650746	0.123951	1.52843	0.000271527	0.00067494	-0.924474	0.00851688	0.0104609	2.4529	4.29027e-06	0.000373028	3 v 3	1.52843	0.0128258	0.0392541	3 v 3	-0.924474	0.044926	0.0564499	3 v 3	2.4529	0.00500606	0.0728229	3	3	3	9.55286	8.62839	11.0813	0.418269	0.186774	0.452041	3
A0A023ENZ5	NA	OCIA domain-containing protein	unreviewed	1	7	High	2	2	2	Aedes albopictus	FALSE	1.54244	4.47043e-05	0.00371277	3 v 3	1.54244	0.000457512	0.0535942	0.154427	0.59056	0.624166	-1.66706	0.000102466	0.000171504	1.82149	4.79657e-05	0.00227902	3 v 3	0.154427	0.677096	0.707931	3 v 3	-1.66706	0.0208716	0.0295516	3 v 3	1.82149	0.00108139	0.0728229	3	3	3	7.057	5.38994	7.21143	0.546892	0.236934	0.133699	3
A0A023EY47	NA	Coatomer subunit beta (Beta-coat protein)	unreviewed	2	29	High	24	27	24	Aedes albopictus	FALSE	2.0823	4.09824e-05	0.00371277	3 v 3	2.0823	0.00891938	0.126097	1.09171	0.00173147	0.00303835	-1.26964	0.000580674	0.000827674	2.36135	2.6785e-06	0.000294993	3 v 3	1.09171	0.033468	0.059144	3 v 3	-1.26964	0.00544843	0.0115217	3 v 3	2.36135	0.00751045	0.0728229	3	3	3	10.4049	9.13527	11.4966	0.274614	0.14759	0.458675	3
A0AAA9ZB79	109429109	Coatomer subunit alpha	unreviewed	2	38	High	42	47	42	Aedes albopictus	FALSE	2.12357	3.97944e-05	0.00371277	3 v 3	2.12357	0.00744689	0.123951	1.35494	0.000588614	0.00121471	-1.04769	0.00354302	0.0045725	2.40262	4.2812e-06	0.000373028	3 v 3	1.35494	0.0184712	0.0433568	3 v 3	-1.04769	0.0239889	0.0330804	3 v 3	2.40262	0.00610822	0.0728229	3	3	3	10.4529	9.40525	11.8079	0.373456	0.179782	0.463927	3
A0A023EWA4	NA	Coatomer subunit gamma	unreviewed	3	39	High	31	38	31	Aedes albopictus	FALSE	2.2079	3.89025e-05	0.00371277	3 v 3	2.2079	0.00955191	0.126097	1.66149	0.000192459	0.000527171	-0.825461	0.0191291	0.022524	2.48695	5.52742e-06	0.000434823	3 v 3	1.66149	0.0129025	0.0392541	3 v 3	-0.825461	0.080174	0.0941099	3 v 3	2.48695	0.00855274	0.0728991	3	3	3	10.5367	9.71119	12.1981	0.462178	0.137343	0.487805	3
A0A182H6J0	NA	enoyl-CoA hydratase (EC 4.2.1.17)	unreviewed	3	42	High	29	31	10	Aedes albopictus	FALSE	2.27223	4.49488e-05	0.00371277	3 v 3	2.27223	0.00474457	0.111869	1.5065	0.000268179	0.000669636	-1.04479	0.00372054	0.0047683	2.55128	2.53878e-06	0.000294993	3 v 3	1.5065	0.0153523	0.0404097	3 v 3	-1.04479	0.0368227	0.0471342	3 v 3	2.55128	0.0102543	0.0742473	3	3	3	9.98593	8.94114	11.4924	0.383884	0.085266	0.488539	3
A0A023ERH2	NA	Putative glutathione s-transferase-related protein	unreviewed	1	5	High	2	2	2	Aedes albopictus	FALSE	1.20938	6.1514e-05	0.00470921	3 v 3	1.20938	0.00182113	0.0991952	0.181751	0.481059	0.516694	-1.30668	0.00030077	0.000449252	1.48843	0.000103742	0.0037257	3 v 3	0.181751	0.55578	0.591186	3 v 3	-1.30668	0.0220017	0.0309116	3 v 3	1.48843	0.00369455	0.0728229	3	3	3	6.5228	5.21612	6.70455	0.447488	0.210058	0.0648311	3
A0AAA9ZRS8	NA	BING4 C-terminal domain-containing protein	unreviewed	2	5	High	2	2	2	Aedes albopictus	FALSE	1.51803	6.76872e-05	0.00470921	3 v 3	1.51803	0.00272692	0.0991952	-1.62567	1.99688e-05	0.000157183	-3.42276	1.40543e-08	1.6584e-06	1.79709	7.98688e-06	0.000573666	3 v 3	-1.62567	0.00187075	0.0347178	3 v 3	-3.42276	5.9486e-05	0.00267353	3 v 3	1.79709	0.00203743	0.0728229	3	3	3	7.82727	4.40451	6.2016	0.22436	0.160509	0.286088	3
A0A023EX50	NA	Coatomer subunit beta'	unreviewed	2	25	High	23	25	7	Aedes albopictus	FALSE	2.13989	6.84146e-05	0.00470921	3 v 3	2.13989	0.0102841	0.126097	1.05798	0.00280424	0.00464005	-1.36097	0.000465072	0.000671003	2.41895	3.12713e-06	0.000322876	3 v 3	1.05798	0.0584307	0.0862374	3 v 3	-1.36097	0.00116677	0.00516085	3 v 3	2.41895	0.00955278	0.0729121	3	3	3	9.69059	8.32962	10.7486	0.211019	0.176495	0.527857	3
A0AAA9ZN49	NA	E3 ubiquitin-protein ligase ZNF598/Hel2 C2H2 zinc finger domain-containing protein	unreviewed	2	2	High	2	2	2	Aedes albopictus	FALSE	2.34289	6.56212e-05	0.00470921	3 v 3	2.34289	0.00338826	0.0991952	0.618695	0.0388336	0.0508652	-2.00325	1.22296e-05	2.70298e-05	2.62195	9.58546e-07	0.00013196	3 v 3	0.618695	0.0124201	0.0390035	3 v 3	-2.00325	0.0152378	0.0230317	3 v 3	2.62195	0.00620002	0.0728229	3	3	3	6.58275	4.5795	7.20144	0.134228	0.501847	0.188362	3
A0A023EXC1	NA	enoyl-CoA hydratase (EC 4.2.1.17)	unreviewed	3	37	High	21	22	2	Aedes albopictus	FALSE	2.45606	0.000107459	0.00710089	3 v 3	2.45606	0.00249201	0.0991952	1.15681	0.00724175	0.0108725	-1.5783	0.000947607	0.00131661	2.73511	9.64531e-06	0.000637362	3 v 3	1.15681	0.0701372	0.0985858	3 v 3	-1.5783	0.0297327	0.0390957	3 v 3	2.73511	0.00538386	0.0728229	3	3	3	6.40566	4.82737	7.56248	0.598194	0.260324	0.553184	3
A0A023EV11	NA	acetyl-CoA C-acyltransferase (EC 2.3.1.16)	unreviewed	2	27	High	14	15	14	Aedes albopictus	FALSE	2.27143	0.000114053	0.00724678	3 v 3	2.27143	0.0061822	0.122154	1.60119	0.00108356	0.00202615	-0.949288	0.0240497	0.0279004	2.55048	2.45409e-05	0.00144791	3 v 3	1.60119	0.0360235	0.0617066	3 v 3	-0.949288	0.129277	0.144709	3 v 3	2.55048	0.0105428	0.0742473	3	3	3	8.2948	7.34551	9.89599	0.678291	0.165292	0.557573	3
A0AAA9Z837	NA	Kinesin motor domain-containing protein	unreviewed	2	4	High	3	3	3	Aedes albopictus	FALSE	1.42549	0.000139351	0.0085262	3 v 3	1.42549	0.00383987	0.0991952	-0.31334	0.169192	0.200053	-2.01788	1.54718e-06	6.55371e-06	1.70454	7.64574e-06	0.000573666	3 v 3	-0.31334	0.158192	0.194273	3 v 3	-2.01788	0.000587085	0.00380793	3 v 3	1.70454	0.00103075	0.0728229	3	3	3	6.43771	4.41983	6.12437	0.25684	0.196389	0.096171	3
A0AAA9ZLP8	NA	phenylalanine--tRNA ligase (EC 6.1.1.20)	unreviewed	2	10	High	6	6	6	Aedes albopictus	FALSE	0.901978	0.000197702	0.0113282	3 v 3	0.901978	8.35134e-05	0.0171202	-0.716515	0.0112836	0.0163613	-1.89755	7.04221e-06	1.79533e-05	1.18103	0.000415459	0.00617787	3 v 3	-0.716515	0.0717437	0.100247	3 v 3	-1.89755	0.0108036	0.0178897	3 v 3	1.18103	0.00134306	0.0728229	3	3	3	8.10948	6.21194	7.39297	0.395177	0.0942793	0.165674	3
A0AAA9ZE86	NA	Uncharacterized protein	unreviewed	1	4	High	2	2	2	Aedes albopictus	FALSE	0.982198	0.000205718	0.0113282	3 v 3	0.982198	0.00102827	0.0926065	-1.68502	8.51072e-05	0.000321891	-2.94627	4.82599e-07	3.67398e-06	1.26125	0.000850335	0.00809359	3 v 3	-1.68502	0.0319336	0.0576899	3 v 3	-2.94627	0.0105725	0.0176316	3 v 3	1.26125	0.000224513	0.0409363	3	3	3	7.08392	4.13765	5.3989	0.576443	0.105227	0.126246	3
A0A182GVX3	NA	Uncharacterized protein	unreviewed	1	8	High	4	4	4	Aedes albopictus	FALSE	1.62379	0.000205006	0.0113282	3 v 3	1.62379	0.0129761	0.130591	-0.605052	0.0317462	0.0423882	-2.5079	7.47319e-07	4.37791e-06	1.90284	1.03125e-05	0.000655243	3 v 3	-0.605052	0.066359	0.0950262	3 v 3	-2.5079	0.000933882	0.00471539	3 v 3	1.90284	0.0094978	0.0729121	3	3	3	5.50079	2.9929	4.89574	0.304022	0.366277	0.0803659	3
A0AAA9ZR58	NA	DNA-directed RNA polymerase subunit (EC 2.7.7.6)	unreviewed	3	4	High	12	12	12	Aedes albopictus	FALSE	0.884202	0.000269916	0.012071	3 v 3	0.884202	0.000176168	0.0321017	-1.26746	0.000399498	0.000891187	-2.43071	1.24924e-06	5.86291e-06	1.16326	0.000766492	0.00782599	3 v 3	-1.26746	0.0353404	0.0609788	3 v 3	-2.43071	0.0127774	0.0201032	3 v 3	1.16326	0.0052075	0.0728229	3	3	3	8.59659	6.16588	7.32913	0.481379	0.0125721	0.149547	3
A0A182G348	NA	Ubiquitin carboxyl-terminal hydrolase (EC 3.4.19.12)	unreviewed	2	1	Medium	1	1	1	Aedes albopictus	FALSE	1.14828	0.000252983	0.012071	3 v 3	1.14828	0.0013587	0.0926065	-2.43478	6.86102e-07	5.15512e-05	-3.86211	6.55255e-09	1.44463e-06	1.42733	9.35289e-05	0.00351158	3 v 3	-2.43478	0.000494962	0.0347178	3 v 3	-3.86211	8.31232e-05	0.00267353	3 v 3	1.42733	0.00174622	0.0728229	3	3	3	5.94221	2.0801	3.50743	0.296199	0.240752	0.227705	3
A0A023EVY4	NA	Putative rhogef2	unreviewed	1	3	High	3	3	3	Aedes albopictus	FALSE	1.1543	0.000258874	0.012071	3 v 3	1.1543	0.00154505	0.0926065	-0.752077	0.00715646	0.0107542	-2.18543	1.34631e-06	6.0274e-06	1.43336	6.4837e-05	0.00274643	3 v 3	-0.752077	0.0308889	0.0565945	3 v 3	-2.18543	0.00189461	0.00634501	3 v 3	1.43336	0.00121288	0.0728229	3	3	3	7.05317	4.86774	6.3011	0.308741	0.149215	0.216174	3
A0A182GL30	NA	Uncharacterized protein	unreviewed	2	5	High	7	8	7	Aedes albopictus	FALSE	1.17145	0.000248398	0.012071	3 v 3	1.17145	0.00322541	0.0991952	-1.25954	0.000155995	0.000462241	-2.71004	1.26087e-07	2.2288e-06	1.4505	4.70953e-05	0.00227902	3 v 3	-1.25954	0.00353271	0.0347178	3 v 3	-2.71004	0.000164903	0.00271886	3 v 3	1.4505	0.0028753	0.0728229	3	3	3	7.82556	5.11552	6.56602	0.226847	0.153045	0.263253	3
A0A182GPY3	NA	Uncharacterized protein	unreviewed	1	4	High	15	15	15	Aedes albopictus	FALSE	1.23705	0.000277663	0.012071	3 v 3	1.23705	0.00294047	0.0991952	-1.38544	0.000422433	0.000927806	-2.90155	5.67835e-07	3.9086e-06	1.51611	0.00020673	0.00550417	3 v 3	-1.38544	0.0183495	0.0433568	3 v 3	-2.90155	0.00313537	0.00814106	3 v 3	1.51611	0.00293475	0.0728229	3	3	3	9.13418	6.23263	7.74874	0.473709	0.216144	0.299494	3
A0AAA9ZRR1	NA	Activating signal cointegrator 1 complex subunit 3	unreviewed	2	33	High	65	72	65	Aedes albopictus	FALSE	1.33782	0.000248823	0.012071	3 v 3	1.33782	0.0090346	0.126097	-3.02906	1.26281e-07	1.69678e-05	-4.64593	1.58476e-09	1.20708e-06	1.61687	4.82843e-05	0.00227902	3 v 3	-3.02906	0.000740443	0.0347178	3 v 3	-4.64593	2.33019e-05	0.00267353	3 v 3	1.61687	0.00782005	0.0728229	3	3	3	13.3886	8.74263	10.3595	0.246555	0.187944	0.382115	3
A0AAB0A4I6	NA	Transcription factor nf-x1	unreviewed	2	8	High	8	8	8	Aedes albopictus	FALSE	1.46138	0.000276549	0.012071	3 v 3	1.46138	0.0192712	0.144541	-2.04238	1.30767e-05	0.000134484	-3.78281	3.23104e-08	1.84619e-06	1.74043	5.438e-05	0.00242799	3 v 3	-2.04238	0.00377694	0.0347178	3 v 3	-3.78281	0.00276257	0.00756633	3 v 3	1.74043	0.0185143	0.0792222	3	3	3	9.10992	5.32711	7.06754	0.379706	0.059685	0.433509	3
A0A1W7R865	NA	MMS19 nucleotide excision repair protein	unreviewed	2	1	Medium	1	1	1	Aedes albopictus	FALSE	1.70778	0.000244458	0.012071	3 v 3	1.70778	0.00661821	0.123951	1.31598	0.0005912	0.00121852	-0.670853	0.0327207	0.0374858	1.98683	1.89973e-05	0.00116235	3 v 3	1.31598	0.0138636	0.0394268	3 v 3	-0.670853	0.098761	0.113413	3 v 3	1.98683	0.00214002	0.0728229	3	3	3	4.64576	3.97491	5.96174	0.406402	0.354584	0.246633	3
A0AAA9ZX63	NA	Uncharacterized protein	unreviewed	1	5	High	1	1	1	Aedes albopictus	FALSE	0.878	0.000347043	0.0144449	3 v 3	0.878	0.00317352	0.0991952	-0.333102	0.112727	0.137722	-1.49016	1.07503e-05	2.44621e-05	1.15705	0.000100323	0.00368297	3 v 3	-0.333102	0.0163313	0.0414133	3 v 3	-1.49016	0.00058252	0.00379929	3 v 3	1.15705	0.00209394	0.0728229	3	3	3	5.72599	4.23583	5.39289	0.110076	0.173273	0.0867571	3
A0A182GBX4	NA	poly(ADP-ribose) glycohydrolase (EC 3.2.1.143)	unreviewed	2	2	High	2	2	2	Aedes albopictus	FALSE	1.84025	0.000349756	0.0144449	3 v 3	1.84025	0.00380397	0.0991952	-0.544416	0.146161	0.174822	-2.66372	1.15757e-05	2.58421e-05	2.1193	8.7402e-05	0.00335786	3 v 3	-0.544416	0.282573	0.321589	3 v 3	-2.66372	0.00475945	0.0105987	3 v 3	2.1193	0.00410119	0.0728229	3	3	3	6.27117	3.60745	5.72676	0.593863	0.388968	0.463459	3
A0A023EKB7	109427760	Putative lish motif-containing protein	unreviewed	1	8	High	2	2	2	Aedes albopictus	FALSE	1.01444	0.000390437	0.0157318	3 v 3	1.01444	0.00133956	0.0926065	-1.20948	9.45322e-05	0.00033922	-2.50298	1.02013e-07	2.09991e-06	1.2935	5.3183e-05	0.00242799	3 v 3	-1.20948	0.00150558	0.0347178	3 v 3	-2.50298	8.03914e-05	0.00267353	3 v 3	1.2935	0.000391429	0.0583941	3	3	3	4.44887	1.9459	3.23939	0.188649	0.149487	0.121541	3
A0A023EUS0	NA	Tubulin beta chain	unreviewed	2	54	High	19	32	10	Aedes albopictus	FALSE	0.854302	0.000405607	0.0159539	3 v 3	0.854302	0.00787773	0.123951	-0.248857	0.218848	0.25333	-1.38221	1.91429e-05	3.953e-05	1.13336	0.00010809	0.00379925	3 v 3	-0.248857	0.0346835	0.0604767	3 v 3	-1.38221	0.00115361	0.00512432	3 v 3	1.13336	0.00103916	0.0728229	3	3	3	11.0734	9.69114	10.8245	0.0753282	0.160413	0.106299	3
A0A182GEY3	NA	Tubulin beta chain	unreviewed	2	21	High	9	13	2	Aedes albopictus	FALSE	0.917937	0.000457024	0.0174586	3 v 3	0.917937	0.00382746	0.0991952	-0.190527	0.398846	0.434603	-1.38752	5.80493e-05	0.000103338	1.19699	0.000200409	0.00550417	3 v 3	-0.190527	0.263112	0.302872	3 v 3	-1.38752	0.00229731	0.00695838	3 v 3	1.19699	0.00375031	0.0728229	3	3	3	7.60579	6.21827	7.41527	0.177867	0.253476	0.180798	3
A0A023ELB6	NA	Putative proteasome activator subunit	unreviewed	1	11	High	3	3	3	Aedes albopictus	FALSE	1.11432	0.000464999	0.0174586	3 v 3	1.11432	0.00719301	0.123951	-1.75144	5.88165e-06	0.000107399	-3.14482	1.83576e-08	1.78393e-06	1.39338	4.66129e-05	0.00227902	3 v 3	-1.75144	0.00138862	0.0347178	3 v 3	-3.14482	5.31724e-05	0.00267353	3 v 3	1.39338	0.00579723	0.0728229	3	3	3	8.88091	5.73609	7.12947	0.173451	0.106907	0.267452	3
A0A182GCT2	NA	Uncharacterized protein	unreviewed	2	2	Medium	2	2	2	Aedes albopictus	FALSE	0.953942	0.000486399	0.0175076	3 v 3	0.953942	0.00158109	0.0926065	-2.29258	8.6587e-07	5.70118e-05	-3.52558	1.15158e-08	1.58534e-06	1.233	0.000231971	0.00550417	3 v 3	-2.29258	0.000634956	0.0347178	3 v 3	-3.52558	0.000226781	0.00274297	3 v 3	1.233	0.00189916	0.0728229	3	3	3	6.7302	3.20463	4.43762	0.295153	0.177586	0.218274	3
A0AAA9ZS73	NA	Ran gtpase-activating protein	unreviewed	2	8	High	4	4	4	Aedes albopictus	FALSE	1.04428	0.0004875	0.0175076	3 v 3	1.04428	0.00266056	0.0991952	-0.505124	0.0377664	0.0496247	-1.82846	4.07269e-06	1.24594e-05	1.32333	7.52534e-05	0.00303216	3 v 3	-0.505124	0.0832735	0.113107	3 v 3	-1.82846	0.000316359	0.00312738	3 v 3	1.32333	0.0133183	0.0756067	3	3	3	8.72579	6.89733	8.22066	0.141306	0.0699282	0.301687	3
A0A023EVX1	NA	Putative transcription coactivator complex p100 component	unreviewed	1	19	High	14	16	14	Aedes albopictus	FALSE	1.53283	0.00052658	0.0185087	3 v 3	1.53283	0.00584553	0.118354	-3.46449	1.91193e-07	2.2429e-05	-5.27637	2.62269e-09	1.20708e-06	1.81188	8.22762e-05	0.0032362	3 v 3	-3.46449	0.000808344	0.0347178	3 v 3	-5.27637	4.83685e-05	0.00267353	3 v 3	1.81188	0.00708652	0.0728229	3	3	3	11.0645	5.78812	7.6	0.323751	0.35595	0.465955	3
A0A182H1Q2	NA	Pyruvate kinase (EC 2.7.1.40)	unreviewed	3	2	High	2	2	2	Aedes albopictus	FALSE	-1.17017	0.000617438	0.0192835	3 v 3	-1.17017	0.0084577	0.123951	-0.70138	0.00954244	0.0139714	0.189735	0.412695	0.432872	-0.891115	0.00219656	0.0122179	3 v 3	-0.70138	0.0176333	0.0426369	3 v 3	0.189735	0.34441	0.367476	3 v 3	-0.891115	0.0100006	0.0742473	3	3	3	3.99144	4.18117	3.29006	0.191211	0.237562	0.236534	3
A0A182HAB8	NA	Translation initiation factor eIF2B subunit beta (eIF2B GDP-GTP exchange factor subunit beta)	unreviewed	2	10	High	4	4	3	Aedes albopictus	FALSE	0.800848	0.000654198	0.0192835	3 v 3	0.800848	0.00145479	0.0926065	-0.724935	0.0344445	0.0456224	-1.80484	9.62853e-05	0.000161814	1.0799	0.00429714	0.0160972	3 v 3	-0.724935	0.178315	0.214993	3 v 3	-1.80484	0.0283134	0.0375628	3 v 3	1.0799	0.00275967	0.0728229	3	3	3	5.8737	4.06886	5.14877	0.63035	0.211761	0.164827	3
A0A182H0Q3	NA	Uncharacterized protein	unreviewed	2	13	High	17	18	17	Aedes albopictus	FALSE	0.824373	0.000592618	0.0192835	3 v 3	0.824373	0.0026402	0.0991952	-1.5047	0.0013	0.00234341	-2.60813	1.44096e-05	3.12398e-05	1.10343	0.00926963	0.0245901	3 v 3	-1.5047	0.0736727	0.102682	3 v 3	-2.60813	0.0270729	0.0363689	3 v 3	1.10343	0.00419876	0.0728229	3	3	3	9.54689	6.93876	8.04218	0.805094	0.146971	0.233592	3
A0A023ET13	NA	PAT complex subunit CCDC47 (Coiled-coil domain-containing protein 47)	unreviewed	2	13	High	7	7	7	Aedes albopictus	FALSE	0.837914	0.000606898	0.0192835	3 v 3	0.837914	0.00151671	0.0926065	-0.185956	0.576058	0.610157	-1.30292	0.00206206	0.00273617	1.11697	0.00551949	0.0185602	3 v 3	-0.185956	0.704957	0.732429	3 v 3	-1.30292	0.0846226	0.0989072	3 v 3	1.11697	0.0075147	0.0728229	3	3	3	8.0689	6.76597	7.88294	0.716306	0.10646	0.245974	3
A0A023EQT3	NA	Putative reticulocalbin calumenin dna supercoiling factor	unreviewed	1	64	High	19	24	19	Aedes albopictus	FALSE	0.947786	0.000630309	0.0192835	3 v 3	0.947786	0.00489201	0.111986	-0.685912	0.0156445	0.0220425	-1.91275	7.79245e-06	1.93581e-05	1.22684	0.000357783	0.00610601	3 v 3	-0.685912	0.0536123	0.0804659	3 v 3	-1.91275	0.00345599	0.00861912	3 v 3	1.22684	0.00361145	0.0728229	3	3	3	11.0052	9.09245	10.3193	0.340894	0.170487	0.25334	3
A0A182H202	NA	Uncharacterized protein	unreviewed	1	18	High	7	7	7	Aedes albopictus	FALSE	1.30458	0.000665352	0.0192835	3 v 3	1.30458	0.0114818	0.127475	-2.50105	0.000438269	0.000956382	-4.08469	6.44857e-06	1.69365e-05	1.58364	0.00927339	0.0245901	3 v 3	-2.50105	0.0590385	0.0869792	3 v 3	-4.08469	0.0269146	0.036232	3 v 3	1.58364	0.014502	0.0757145	3	3	3	9.43418	5.34949	6.93313	1.23453	0.184856	0.443813	3
A0A182H824	NA	Coatomer subunit beta'	unreviewed	2	28	High	21	22	5	Aedes albopictus	FALSE	1.37701	0.000626016	0.0192835	3 v 3	1.37701	0.0136214	0.130907	1.0642	0.00387517	0.00623118	-0.591864	0.0667806	0.074845	1.65606	0.0001522	0.00448991	3 v 3	1.0642	0.0416085	0.0672983	3 v 3	-0.591864	0.102363	0.116895	3 v 3	1.65606	0.0136867	0.0756067	3	3	3	7.00273	6.41087	8.06692	0.391203	0.222102	0.472891	3
A0A182GYL4	NA	Protein tweety homolog	unreviewed	2	4	High	2	2	2	Aedes albopictus	FALSE	1.50254	0.000659994	0.0192835	3 v 3	1.50254	0.0139217	0.130907	0.9775	0.00587001	0.00900182	-0.804095	0.0170862	0.0202485	1.78159	7.12271e-05	0.00294168	3 v 3	0.9775	0.0163671	0.0414133	3 v 3	-0.804095	0.0805497	0.0944833	3 v 3	1.78159	0.00915411	0.0729121	3	3	3	3.45012	2.64603	4.42762	0.315541	0.474883	0.279414	3
A0AAB0A5R1	NA	PUM-HD domain-containing protein	unreviewed	1	4	High	3	3	3	Aedes albopictus	FALSE	1.58297	0.000648648	0.0192835	3 v 3	1.58297	0.0293463	0.148586	-2.0265	2.00769e-05	0.000157285	-3.88852	3.64675e-08	1.84619e-06	1.86203	4.25837e-05	0.00227902	3 v 3	-2.0265	0.0128071	0.0392541	3 v 3	-3.88852	0.000276317	0.00303355	3 v 3	1.86203	0.0249035	0.0840662	3	3	3	7.94181	4.05329	5.91531	0.250386	0.108515	0.556002	3
A0AAB0A5P7	NA	RNA-splicing ligase RtcB homolog (EC 6.5.1.8) (3'-phosphate/5'-hydroxy nucleic acid ligase)	unreviewed	3	4	High	2	2	2	Aedes albopictus	FALSE	2.22495	0.000585937	0.0192835	3 v 3	2.22495	0.0128591	0.130591	-1.43206	0.000933551	0.00180065	-3.93607	1.08631e-07	2.16216e-06	2.50401	8.71361e-06	0.000599787	3 v 3	-1.43206	0.00617674	0.0353292	3 v 3	-3.93607	0.00307739	0.00808345	3 v 3	2.50401	0.00692528	0.0728229	3	3	3	6.29011	2.35404	4.85805	0.253217	0.605828	0.352184	3
A0A182GPL8	NA	Translation initiation factor eIF2B subunit delta (eIF2B GDP-GTP exchange factor subunit delta)	unreviewed	2	10	High	6	6	6	Aedes albopictus	FALSE	0.992396	0.000687168	0.0195724	3 v 3	0.992396	0.0034767	0.0991952	0.191372	0.575142	0.60982	-1.08008	0.00783981	0.00971595	1.27145	0.00288879	0.013626	3 v 3	0.191372	0.701535	0.729791	3 v 3	-1.08008	0.113746	0.128552	3 v 3	1.27145	0.00953195	0.0729121	3	3	3	7.62431	6.54423	7.81568	0.711829	0.149606	0.317464	3
A0A023EW93	NA	Putative transcription factor nfat subunit nf90	unreviewed	1	6	High	4	4	4	Aedes albopictus	FALSE	0.851036	0.000746001	0.0205399	3 v 3	0.851036	0.00516222	0.11288	-1.72683	8.52905e-06	0.000123468	-2.85692	6.33691e-08	1.84619e-06	1.13009	0.000329825	0.00596616	3 v 3	-1.72683	0.00110672	0.0347178	3 v 3	-2.85692	0.000219508	0.00274297	3 v 3	1.13009	0.00160754	0.0728229	3	3	3	8.26264	5.40572	6.53581	0.258467	0.173222	0.188065	3
A0A182H4W0	109623113	Uncharacterized protein	unreviewed	1	8	High	3	3	3	Aedes albopictus	FALSE	1.05211	0.00074105	0.0205399	3 v 3	1.05211	0.0239124	0.14754	-2.23654	5.3669e-06	0.000103041	-3.5677	5.54004e-08	1.84619e-06	1.33116	0.000468675	0.00641387	3 v 3	-2.23654	0.00258178	0.0347178	3 v 3	-3.5677	0.00352909	0.00874592	3 v 3	1.33116	0.0201213	0.0803383	3	3	3	8.23073	4.66303	5.99419	0.428586	0.0896622	0.37101	3
A0AAA9ZR49	NA	Sulfatase N-terminal domain-containing protein	unreviewed	1	8	High	7	8	7	Aedes albopictus	FALSE	0.89773	0.000800182	0.0209944	3 v 3	0.89773	0.0170345	0.140385	-1.61704	0.000645238	0.00131352	-2.79382	6.12486e-06	1.63726e-05	1.17678	0.00556031	0.0185647	3 v 3	-1.61704	0.048496	0.0747101	3 v 3	-2.79382	0.0207778	0.0294909	3 v 3	1.17678	0.013964	0.0756067	3	3	3	8.7576	5.96378	7.14057	0.749637	0.124848	0.318221	3
A0A182H165	109423494	DNA damage-binding protein 1	unreviewed	1	6	High	7	7	7	Aedes albopictus	FALSE	1.1265	0.000787558	0.0209944	3 v 3	1.1265	0.00715317	0.123951	-0.711451	0.0571847	0.0731062	-2.11701	6.28174e-05	0.000110752	1.40556	0.00155563	0.0105653	3 v 3	-0.711451	0.203239	0.241173	3 v 3	-2.11701	0.0215197	0.0303383	3 v 3	1.40556	0.00707931	0.0728229	3	3	3	7.91267	5.79566	7.20121	0.673442	0.2503	0.35882	3
A0A182GHZ4	NA	Cationic amino acid transporter C-terminal domain-containing protein	unreviewed	2	4	Medium	2	2	2	Aedes albopictus	FALSE	1.85576	0.000800633	0.0209944	3 v 3	1.85576	0.0342535	0.148586	-0.65957	0.0754373	0.0943252	-2.79438	5.3047e-06	1.49291e-05	2.13481	6.02067e-05	0.00261741	3 v 3	-0.65957	0.255617	0.295273	3 v 3	-2.79438	0.00246918	0.00717155	3 v 3	2.13481	0.0347428	0.0925535	3	3	3	6.3609	3.56652	5.70133	0.329334	0.0998704	0.729849	3
A0A023EME9	NA	N-acetyltransferase domain-containing protein	unreviewed	1	8	High	2	2	2	Aedes albopictus	FALSE	0.793526	0.000848014	0.0218894	3 v 3	0.793526	0.00446407	0.107663	0.0259155	0.91	0.919456	-1.04666	0.000732271	0.00103394	1.07258	0.000609683	0.00724791	3 v 3	0.0259155	0.898207	0.909208	3 v 3	-1.04666	0.00968565	0.0166257	3 v 3	1.07258	0.00515246	0.0728229	3	3	3	7.72372	6.67706	7.74964	0.295414	0.227136	0.121521	3
A0A023ERY4	109425843	Putative gtp-binding protein drg2 odn superfamily	unreviewed	1	16	High	4	4	4	Aedes albopictus	FALSE	0.881817	0.000874543	0.0220154	3 v 3	0.881817	0.00549919	0.115624	-1.11863	0.00105345	0.00198106	-2.2795	2.41606e-06	8.6829e-06	1.16087	0.000803718	0.00782599	3 v 3	-1.11863	0.0247398	0.0502394	3 v 3	-2.2795	0.00194445	0.00641247	3 v 3	1.16087	0.00566487	0.0728229	3	3	3	8.66876	6.38926	7.55014	0.394116	0.271096	0.172704	3
NSm(NoUniprotEntry)	NSm(NoUniprotEntry)	NSm(NoUniprotEntry)	NA	NA	23	High	3	5	3	BUNV	FALSE	1.10921	0.000879551	0.0220154	3 v 3	1.10921	0.0242253	0.147759	5.49855	4.76754e-09	2.4824e-06	4.11028	9.29852e-08	2.02303e-06	1.38827	0.0014231	0.010195	3 v 3	5.49855	0.00101966	0.0347178	3 v 3	4.11028	0.00674573	0.0132482	3 v 3	1.38827	0.0120068	0.0745473	3	3	3	4.49705	8.60733	9.9956	0.672411	0.145289	0.357682	3
A0AAA9Z1T8	NA	Elongator complex protein 1	unreviewed	2	8	High	10	11	10	Aedes albopictus	FALSE	1.16038	0.000896825	0.0221127	3 v 3	1.16038	0.0049967	0.112255	-1.54675	0.000584906	0.00120856	-2.98618	1.89132e-06	7.38645e-06	1.43944	0.000996519	0.00871031	3 v 3	-1.54675	0.027685	0.0530961	3 v 3	-2.98618	0.00522416	0.0112063	3 v 3	1.43944	0.00626754	0.0728229	3	3	3	9.28913	6.30295	7.74239	0.605098	0.292212	0.355876	3
A0A023ES15	NA	Putative phosphoribosylamidoimidazole-succinocarboxamide synthase	unreviewed	2	3	High	1	1	1	Aedes albopictus	FALSE	1.03932	0.000923016	0.0224239	3 v 3	1.03932	0.0179772	0.143826	0.0452244	0.852448	0.869813	-1.27315	0.000252773	0.000384512	1.31837	0.00019067	0.00533877	3 v 3	0.0452244	0.767241	0.790679	3 v 3	-1.27315	0.0176397	0.0257304	3 v 3	1.31837	0.012584	0.0746797	3	3	3	4.80232	3.52917	4.84754	0.147167	0.377887	0.197025	3
A0A182GVN7	NA	Uncharacterized protein	unreviewed	1	22	High	4	4	4	Aedes albopictus	FALSE	-0.706472	0.000991009	0.0225269	3 v 3	-0.706472	0.00821781	0.123951	-0.0696318	0.729191	0.754289	0.357786	0.0958573	0.105712	-0.427418	0.0524163	0.0755599	3 v 3	-0.0696318	0.503761	0.541781	3 v 3	0.357786	0.0545642	0.0672221	3 v 3	-0.427418	0.0336539	0.0912826	3	3	3	7.93981	8.29759	7.87017	0.103678	0.180756	0.12674	3
A0AAB0A5I4	NA	Cell division cycle protein 123 homolog	unreviewed	1	5	High	2	2	2	Aedes albopictus	FALSE	0.749504	0.000975194	0.0225269	3 v 3	0.749504	0.0100273	0.126097	-0.430775	0.0619862	0.0785159	-1.45933	2.44565e-05	4.90317e-05	1.02856	0.000455983	0.00633011	3 v 3	-0.430775	0.0232929	0.0483101	3 v 3	-1.45933	0.00162372	0.00583429	3 v 3	1.02856	0.00796439	0.0728229	3	3	3	7.58557	6.12624	7.1548	0.16061	0.237705	0.109228	3
A0A023EQP7	NA	Putative zinc finger ccch domain-containing protein 15	unreviewed	2	16	High	7	7	7	Aedes albopictus	FALSE	0.832589	0.00100907	0.0225269	3 v 3	0.832589	0.0022973	0.0991952	-1.49674	9.37573e-05	0.000338842	-2.60839	5.57893e-07	3.90524e-06	1.11164	0.00097839	0.00870646	3 v 3	-1.49674	0.00778896	0.036487	3 v 3	-2.60839	0.00107203	0.0050552	3 v 3	1.11164	0.0042805	0.0728229	3	3	3	8.01779	5.4094	6.52105	0.371967	0.245628	0.208643	3
A0A023EXI6	NA	Putative apoptotic chromatin condensation inducer in the nucleus	unreviewed	1	23	High	14	16	14	Aedes albopictus	FALSE	1.20291	0.00100416	0.0225269	3 v 3	1.20291	0.0205277	0.144768	-2.53284	1.77608e-06	7.41925e-05	-4.0148	1.80626e-08	1.78393e-06	1.48196	0.000213902	0.00550417	3 v 3	-2.53284	0.00190886	0.0347178	3 v 3	-4.0148	0.00138124	0.00549789	3 v 3	1.48196	0.0245682	0.0839927	3	3	3	10.3863	6.37149	7.85345	0.356464	0.101247	0.448665	3
A0AAB0A733	NA	TFIIS N-terminal domain-containing protein	unreviewed	1	9	High	7	8	7	Aedes albopictus	FALSE	1.30673	0.000979932	0.0225269	3 v 3	1.30673	0.0262991	0.148527	-1.84421	8.93448e-05	0.000329074	-3.43	2.774e-07	2.77485e-06	1.58578	0.000308114	0.00596616	3 v 3	-1.84421	0.00991579	0.0374739	3 v 3	-3.43	0.00415837	0.00967927	3 v 3	1.58578	0.0274385	0.0870919	3	3	3	7.63375	4.20375	5.78953	0.466783	0.115071	0.506693	3
A0A023EX98	NA	Pescadillo homolog	unreviewed	2	12	High	7	7	7	Aedes albopictus	FALSE	1.47277	0.000975994	0.0225269	3 v 3	1.47277	0.0111669	0.127475	-1.88393	0.00012376	0.000401242	-3.63576	2.82435e-07	2.77485e-06	1.75182	0.000224712	0.00550417	3 v 3	-1.88393	0.00885934	0.0370198	3 v 3	-3.63576	0.000517467	0.00359776	3 v 3	1.75182	0.0106577	0.0742473	3	3	3	7.28644	3.65068	5.40251	0.449325	0.350392	0.507095	3
A0A182G7S2	NA	polo kinase (EC 2.7.11.21)	unreviewed	2	24	High	12	14	12	Aedes albopictus	FALSE	1.29866	0.00104171	0.0229455	3 v 3	1.29866	0.0153866	0.137141	-2.1289	1.28319e-05	0.000134484	-3.70661	5.92542e-08	1.84619e-06	1.57771	0.000173516	0.0049422	3 v 3	-2.1289	0.0041339	0.0347178	3 v 3	-3.70661	0.000155031	0.00269413	3 v 3	1.57771	0.0131206	0.0756067	3	3	3	9.79587	6.08925	7.66697	0.327392	0.248644	0.463191	3
A0AAB0ADQ5	NA	ASCH domain-containing protein	unreviewed	2	20	High	10	12	10	Aedes albopictus	FALSE	1.09603	0.00106198	0.0230841	3 v 3	1.09603	0.0188066	0.143948	-3.13689	1.19796e-07	1.69678e-05	-4.51197	2.9227e-09	1.20708e-06	1.37508	0.00024087	0.00550417	3 v 3	-3.13689	0.000811404	0.0347178	3 v 3	-4.51197	4.6739e-05	0.00267353	3 v 3	1.37508	0.0159038	0.0770057	3	3	3	10.3116	5.79966	7.17474	0.266899	0.182975	0.409186	3
A0A023ESD5	NA	Tubulin beta chain	unreviewed	2	55	High	18	35	7	Aedes albopictus	FALSE	0.634159	0.00114397	0.0232681	3 v 3	0.634159	0.000306206	0.0418482	-0.451257	0.0434371	0.0564477	-1.36447	2.91031e-05	5.68975e-05	0.913213	0.000781022	0.00782599	3 v 3	-0.451257	0.027217	0.0524967	3 v 3	-1.36447	0.000779634	0.00412391	3 v 3	0.913213	0.00110498	0.0728229	3	3	3	9.74449	8.38002	9.29323	0.175271	0.11362	0.139476	3
A0AAA9Z2I0	NA	Caspase family p20 domain-containing protein	unreviewed	2	3	Medium	1	1	1	Aedes albopictus	FALSE	0.701145	0.00122538	0.0232681	3 v 3	0.701145	0.00828561	0.123951	-0.789266	0.0078229	0.0116184	-1.76946	1.77206e-05	3.71031e-05	0.980198	0.00201809	0.0118223	3 v 3	-0.789266	0.0624999	0.0907044	3 v 3	-1.76946	0.00658506	0.0130983	3 v 3	0.980198	0.00356274	0.0728229	3	3	3	5.97721	4.20774	5.18794	0.399107	0.203162	0.140804	3
A0A1W7R7W4	NA	CLIP domain-containing serine protease (EC 3.4.21.-)	unreviewed	2	8	High	3	3	3	Aedes albopictus	FALSE	0.763394	0.00117751	0.0232681	3 v 3	0.763394	0.00290898	0.0991952	-1.25148	7.38334e-05	0.000298307	-2.29393	2.56639e-07	2.67925e-06	1.04245	0.000331793	0.00596616	3 v 3	-1.25148	0.00202095	0.0347178	3 v 3	-2.29393	0.000592014	0.00380978	3 v 3	1.04245	0.0153925	0.0764342	3	3	3	4.5341	2.24017	3.28261	0.131042	0.239622	0.0372168	3
A0A182H2B9	NA	Uncharacterized protein	unreviewed	2	4	High	4	4	4	Aedes albopictus	FALSE	0.820199	0.00120663	0.0232681	3 v 3	0.820199	0.00698257	0.123951	0.180377	0.363102	0.399606	-0.918876	0.000564444	0.000807326	1.09925	0.000135708	0.00431134	3 v 3	0.180377	0.0546694	0.0816337	3 v 3	-0.918876	0.00914826	0.0159875	3 v 3	1.09925	0.00251173	0.0728229	3	3	3	6.3335	5.41463	6.51388	0.0412963	0.176439	0.0892314	3
A0A023ETB5	109419547	Nucleolar protein 56	unreviewed	2	37	High	16	17	16	Aedes albopictus	FALSE	0.866053	0.00115367	0.0232681	3 v 3	0.866053	0.00656395	0.123951	-1.78953	2.43294e-05	0.000171865	-2.93464	2.19917e-07	2.57082e-06	1.14511	0.000937128	0.00850624	3 v 3	-1.78953	0.00524025	0.0349139	3 v 3	-2.93464	0.0020314	0.0065108	3 v 3	1.14511	0.00459819	0.0728229	3	3	3	11.3332	8.39858	9.54369	0.407013	0.184373	0.257697	3
A0AAB0A759	NA	DNA-directed RNA polymerase subunit (EC 2.7.7.6)	unreviewed	2	1	High	2	2	2	Aedes albopictus	FALSE	1.0034	0.0012144	0.0232681	3 v 3	1.0034	0.0287475	0.148586	-1.25779	0.00667879	0.0101192	-2.54025	3.52843e-05	6.70214e-05	1.28246	0.00595567	0.0191416	3 v 3	-1.25779	0.118925	0.151919	3 v 3	-2.54025	0.0197074	0.0282691	3 v 3	1.28246	0.0236986	0.0838128	3	3	3	5.2056	2.66535	3.94781	0.838391	0.401707	0.118622	3
A0A182G3W2	NA	Uncharacterized protein	unreviewed	2	26	High	21	24	21	Aedes albopictus	FALSE	1.16897	0.00110133	0.0232681	3 v 3	1.16897	0.0185912	0.143948	-2.25606	1.52785e-05	0.000141884	-3.70409	1.29784e-07	2.23336e-06	1.44803	0.000625172	0.00727313	3 v 3	-2.25606	0.00504243	0.0349139	3 v 3	-3.70409	0.00351409	0.0087373	3 v 3	1.44803	0.0174913	0.0782588	3	3	3	10.7362	7.0321	8.48012	0.524177	0.170231	0.430372	3
A0A023EI43	109621513	Putative nucleoplasmin	unreviewed	2	12	High	2	2	2	Aedes albopictus	FALSE	1.24575	0.00121932	0.0232681	3 v 3	1.24575	0.00942465	0.126097	-1.25259	0.000535138	0.00111972	-2.77739	4.3842e-07	3.50308e-06	1.5248	0.000110687	0.00380948	3 v 3	-1.25259	0.0207387	0.0458857	3 v 3	-2.77739	0.00650268	0.0130133	3 v 3	1.5248	0.00830455	0.0728991	3	3	3	8.12334	5.34595	6.87075	0.0511392	0.409458	0.333128	3
A0AAA9ZXY4	NA	RNA helicase (EC 3.6.4.13)	unreviewed	2	29	High	20	23	16	Aedes albopictus	FALSE	1.29401	0.00121149	0.0232681	3 v 3	1.29401	0.0291655	0.148586	-2.27167	4.56598e-06	9.73107e-05	-3.84473	2.54865e-08	1.84619e-06	1.57306	0.000121076	0.00408199	3 v 3	-2.27167	0.00765771	0.036487	3 v 3	-3.84473	2.10294e-05	0.00267353	3 v 3	1.57306	0.0210663	0.0812409	3	3	3	11.0658	7.2211	8.79416	0.209985	0.187979	0.498061	3
A0A023ET39	NA	Putative rna-binding protein musashi/mrna cleavage and polyadenylation factor i complex subunit hrp1	unreviewed	1	26	High	11	14	11	Aedes albopictus	FALSE	1.35679	0.00114377	0.0232681	3 v 3	1.35679	0.0114788	0.127475	-1.98205	2.48331e-05	0.000173937	-3.6179	7.68852e-08	1.89093e-06	1.63584	0.000130396	0.00430827	3 v 3	-1.98205	0.00419343	0.0347178	3 v 3	-3.6179	0.000178339	0.00274297	3 v 3	1.63584	0.00866766	0.0728991	3	3	3	10.4215	6.80362	8.43947	0.340155	0.279723	0.437699	3
A0AAA9Z1H0	NA	Protein arginine N-methyltransferase	unreviewed	2	6	High	4	4	4	Aedes albopictus	FALSE	1.4067	0.00114628	0.0232681	3 v 3	1.4067	0.00780056	0.123951	-2.4222	1.74489e-05	0.000147256	-4.10795	1.08567e-07	2.16216e-06	1.68575	0.000375936	0.00610601	3 v 3	-2.4222	0.00417296	0.0347178	3 v 3	-4.10795	0.000681691	0.00398833	3 v 3	1.68575	0.00808215	0.0728229	3	3	3	7.9546	3.84665	5.5324	0.532413	0.380118	0.44588	3
A0A023ET41	NA	Putative paxillin	unreviewed	1	5	High	3	3	3	Aedes albopictus	FALSE	1.04532	0.0012516	0.023496	3 v 3	1.04532	0.0195286	0.144541	-1.24752	0.000560697	0.00116144	-2.5719	9.5009e-07	4.99856e-06	1.32438	0.000353479	0.00610601	3 v 3	-1.24752	0.0138292	0.0394268	3 v 3	-2.5719	0.00149435	0.00571302	3 v 3	1.32438	0.0162562	0.0770057	3	3	3	7.40403	4.83213	6.15651	0.330929	0.15777	0.386067	3
A0A023EP16	NA	RRM domain-containing protein	unreviewed	2	24	High	6	6	6	Aedes albopictus	FALSE	0.7495	0.00126683	0.0235146	3 v 3	0.7495	0.00745637	0.123951	-1.65074	0.000259676	0.000659361	-2.6793	3.65804e-06	1.1467e-05	1.02855	0.00695821	0.0206744	3 v 3	-1.65074	0.0362464	0.0618959	3 v 3	-2.6793	0.0168396	0.0247837	3 v 3	1.02855	0.00835806	0.0728991	3	3	3	9.65362	6.97433	8.00288	0.660583	0.127019	0.251634	3
A0AAA9Z3Z1	NA	CCAAT-binding factor domain-containing protein	unreviewed	1	10	High	11	12	11	Aedes albopictus	FALSE	1.61326	0.00128109	0.0235152	3 v 3	1.61326	0.0299005	0.148586	-2.51335	2.43647e-06	8.39058e-05	-4.40567	9.02653e-09	1.48367e-06	1.89232	3.33416e-05	0.00189932	3 v 3	-2.51335	0.0168166	0.0418641	3 v 3	-4.40567	5.16427e-07	0.000847457	3 v 3	1.89232	0.0289694	0.0877063	3	3	3	9.44226	5.03659	6.92891	0.0791145	0.0924834	0.595167	3
P16494	N	Non-structural protein NS-S	reviewed	3	9	Medium	1	1	1	BUNV	FALSE	1.39857	0.00130866	0.0236593	3 v 3	1.39857	0.00846511	0.123951	0.721681	0.0690343	0.0869107	-0.955944	0.0220075	0.0256211	1.67763	0.000705157	0.00767743	3 v 3	0.721681	0.232111	0.27192	3 v 3	-0.955944	0.144711	0.16067	3 v 3	1.67763	0.00474632	0.0728229	3	3	3	3.72905	2.77311	4.45074	0.750136	0.378306	0.260194	3
A0A023EIH3	NA	Putative 60s ribosomal protein l11	unreviewed	1	33	High	7	15	7	Aedes albopictus	FALSE	1.41818	0.00131759	0.0236593	3 v 3	1.41818	0.0308694	0.148586	-2.12841	0.000166669	0.000478307	-3.82565	8.1041e-07	4.5398e-06	1.69723	0.000964103	0.00865597	3 v 3	-2.12841	0.0176999	0.0426482	3 v 3	-3.82565	0.00734753	0.0139156	3 v 3	1.69723	0.023463	0.0838128	3	3	3	10.4407	6.61507	8.3123	0.721574	0.220086	0.566667	3
A0A182H9S4	109411499	Translation initiation factor eIF2B subunit alpha (eIF2B GDP-GTP exchange factor subunit alpha)	unreviewed	2	13	High	3	3	3	Aedes albopictus	FALSE	0.781054	0.00134453	0.0238834	3 v 3	0.781054	0.0132352	0.130591	-0.102933	0.701507	0.728386	-1.16304	0.00105232	0.0014499	1.06011	0.00201359	0.0118223	3 v 3	-0.102933	0.742756	0.766881	3 v 3	-1.16304	0.0288639	0.0381673	3 v 3	1.06011	0.00545112	0.0728229	3	3	3	7.64092	6.47788	7.53799	0.456728	0.248966	0.170108	3
A0A023EGC4	NA	Large ribosomal subunit protein uL11 (60S ribosomal protein L12)	unreviewed	2	58	High	10	13	10	Aedes albopictus	FALSE	1.45277	0.00139266	0.0244753	3 v 3	1.45277	0.0300575	0.148586	-2.23561	3.04703e-05	0.000193308	-3.96743	1.28578e-07	2.23336e-06	1.73182	0.000263654	0.00550417	3 v 3	-2.23561	0.00832478	0.0368924	3 v 3	-3.96743	0.000519604	0.00359776	3 v 3	1.73182	0.0248345	0.0840662	3	3	3	11.0111	7.04369	8.77551	0.419349	0.245061	0.600003	3
A0A023ELP6	NA	Putative gtpase rab1/ypt1 small g protein superfamily	unreviewed	1	9	High	2	2	2	Aedes albopictus	FALSE	1.07212	0.00140811	0.0244863	3 v 3	1.07212	0.00759052	0.123951	-0.207797	0.391873	0.427851	-1.55897	3.9212e-05	7.30264e-05	1.35117	0.000133267	0.00431134	3 v 3	-0.207797	0.389981	0.430333	3 v 3	-1.55897	0.00115539	0.00512432	3 v 3	1.35117	0.0036425	0.0728229	3	3	3	4.44222	2.88325	4.23442	0.237707	0.219012	0.286351	3
A0A182HE43	NA	Uncharacterized protein	unreviewed	1	2	High	1	1	1	Aedes albopictus	FALSE	1.17275	0.00142385	0.0245021	3 v 3	1.17275	0.00869269	0.125053	-1.22515	0.00111297	0.0020648	-2.67695	1.3298e-06	6.01681e-06	1.4518	0.000308774	0.00596616	3 v 3	-1.22515	0.0219417	0.0469206	3 v 3	-2.67695	0.00209585	0.00660192	3 v 3	1.4518	0.00380302	0.0728229	3	3	3	7.78878	5.11183	6.56364	0.447863	0.270607	0.308687	3
A0AAB0A8V0	NA	Sec16 Sec23-binding domain-containing protein	unreviewed	2	7	High	6	6	6	Aedes albopictus	FALSE	2.77756	0.0014899	0.0253744	3 v 3	2.77756	0.0483597	0.164318	-0.0748524	0.875415	0.888313	-3.13147	3.80163e-05	7.12052e-05	3.05661	4.69889e-05	0.00227902	3 v 3	-0.0748524	0.92443	0.931758	3 v 3	-3.13147	6.76808e-05	0.00267353	3 v 3	3.05661	0.0466423	0.101217	3	3	3	8.31021	5.17874	8.23535	0.188087	0.117301	1.20157	3
A0A023EI61	NA	ADP-ribosylation factor 6	unreviewed	2	12	High	2	2	2	Aedes albopictus	FALSE	0.830445	0.00151923	0.0256098	3 v 3	0.830445	0.00576679	0.118354	0.061238	0.820853	0.840167	-1.04826	0.00231214	0.00305328	1.1095	0.00156962	0.0105653	3 v 3	0.061238	0.845852	0.862019	3 v 3	-1.04826	0.0339991	0.043822	3 v 3	1.1095	0.00503279	0.0728229	3	3	3	6.31896	5.2707	6.3802	0.437908	0.238386	0.247378	3
A0AAA9ZDS7	NA	Palmitoyltransferase (EC 2.3.1.225)	unreviewed	2	2	High	1	1	1	Aedes albopictus	FALSE	-2.26063	0.00208745	0.0265294	3 v 3	-2.26063	0.0414867	0.157953	-0.491388	0.215263	0.249705	1.49019	0.00222735	0.00294602	-1.98157	0.00027321	0.00550417	3 v 3	-0.491388	0.427158	0.468231	3 v 3	1.49019	0.013331	0.0207554	3 v 3	-1.98157	0.0427796	0.100288	3	3	3	3.23099	4.72117	2.7396	0.0849015	0.344478	0.86077	3
A0A023EY96	NA	Putative karyopherin importin beta 3	unreviewed	1	20	High	20	20	20	Aedes albopictus	FALSE	0.638206	0.00201252	0.0265294	3 v 3	0.638206	0.00231695	0.0991952	0.799823	0.00227276	0.0038532	-0.117437	0.570805	0.588253	0.917259	0.00086857	0.00810666	3 v 3	0.799823	0.00859101	0.0370198	3 v 3	-0.117437	0.451763	0.473097	3 v 3	0.917259	0.00349881	0.0728229	3	3	3	8.91069	8.79326	9.71052	0.216967	0.0675251	0.152964	3
A0A182GLE5	NA	Serine/threonine-protein kinase RIO3 (EC 2.7.11.1)	unreviewed	4	18	High	8	8	8	Aedes albopictus	FALSE	0.6788	0.00160501	0.0265294	3 v 3	0.6788	0.010168	0.126097	-1.1547	0.00225733	0.00383096	-2.11255	1.82459e-05	3.78195e-05	0.957854	0.00725383	0.0211501	3 v 3	-1.1547	0.0663615	0.0950262	3 v 3	-2.11255	0.0218416	0.030713	3 v 3	0.957854	0.00505555	0.0728229	3	3	3	8.50727	6.39472	7.35257	0.601185	0.130843	0.213188	3
A0A182GYS0	NA	Uncharacterized protein	unreviewed	1	34	High	12	14	12	Aedes albopictus	FALSE	0.705097	0.00183957	0.0265294	3 v 3	0.705097	0.00984945	0.126097	-1.09697	0.00309673	0.00506821	-2.08112	2.02753e-05	4.16085e-05	0.98415	0.00607147	0.0192147	3 v 3	-1.09697	0.0720986	0.100658	3 v 3	-2.08112	0.0150154	0.0228574	3 v 3	0.98415	0.00513674	0.0728229	3	3	3	9.72587	7.64475	8.6289	0.58118	0.229843	0.17023	3
A0A023EWG2	NA	Asparagine--tRNA ligase, cytoplasmic (EC 6.1.1.22) (Asparaginyl-tRNA synthetase)	unreviewed	2	18	High	9	9	9	Aedes albopictus	FALSE	0.707989	0.0021519	0.0265294	3 v 3	0.707989	0.0093323	0.126097	-0.892891	0.00120123	0.00219164	-1.87993	2.10567e-06	7.90585e-06	0.987043	0.000574508	0.00708273	3 v 3	-0.892891	0.00600638	0.0349597	3 v 3	-1.87993	0.00036242	0.00326776	3 v 3	0.987043	0.00742525	0.0728229	3	3	3	8.80966	6.92972	7.91677	0.171983	0.0969465	0.218699	3
A0AAB0A7Y8	NA	MI domain-containing protein	unreviewed	2	8	High	6	6	6	Aedes albopictus	FALSE	0.730411	0.0020153	0.0265294	3 v 3	0.730411	0.00361397	0.0991952	-1.14813	0.000485121	0.00103739	-2.1576	1.93607e-06	7.43842e-06	1.00947	0.00125622	0.00976372	3 v 3	-1.14813	0.0108666	0.0379051	3 v 3	-2.1576	0.00489342	0.0107787	3 v 3	1.00947	0.0113974	0.0745473	3	3	3	7.14786	4.99026	5.99973	0.335737	0.0980967	0.251062	3
A0A023EKS2	109397301	Putative u2 snrnp splicing factor small subunit	unreviewed	2	21	High	5	5	5	Aedes albopictus	FALSE	0.758583	0.00174552	0.0265294	3 v 3	0.758583	0.0127184	0.130591	-1.68529	7.39352e-05	0.000298307	-2.72293	8.89892e-07	4.81828e-06	1.03764	0.00293893	0.0136265	3 v 3	-1.68529	0.0154624	0.0404479	3 v 3	-2.72293	0.00769909	0.0142598	3 v 3	1.03764	0.00656552	0.0728229	3	3	3	7.98005	5.25712	6.29476	0.508801	0.142371	0.246184	3
A0AAA9Z0S7	NA	ATP-dependent RNA helicase (EC 3.6.4.13)	unreviewed	2	11	High	7	7	7	Aedes albopictus	FALSE	0.76997	0.0018799	0.0265294	3 v 3	0.76997	0.00491646	0.111986	-2.15509	9.09571e-07	5.70118e-05	-3.20412	1.71426e-08	1.78393e-06	1.04902	0.000527628	0.00672833	3 v 3	-2.15509	0.000496865	0.0347178	3 v 3	-3.20412	2.83622e-05	0.00267353	3 v 3	1.04902	0.00716477	0.0728229	3	3	3	8.48556	5.28145	6.33047	0.184524	0.148461	0.256352	3
A0AAA9YZU8	NA	DNA-directed RNA polymerase subunit beta (EC 2.7.7.6)	unreviewed	2	11	High	12	12	12	Aedes albopictus	FALSE	0.783686	0.00179582	0.0265294	3 v 3	0.783686	0.00426484	0.105242	-1.18435	0.00139994	0.00249937	-2.24709	6.90408e-06	1.77656e-05	1.06274	0.00291726	0.013626	3 v 3	-1.18435	0.0444049	0.0703617	3 v 3	-2.24709	0.017833	0.0259432	3 v 3	1.06274	0.0164241	0.0770057	3	3	3	8.86588	6.61878	7.68152	0.541375	0.0595563	0.265532	3
A0A182GF15	NA	Elongation factor Tu	unreviewed	2	41	High	16	17	16	Aedes albopictus	FALSE	0.82006	0.0016884	0.0265294	3 v 3	0.82006	0.00514258	0.11288	-1.26911	0.000180005	0.00050432	-2.36822	6.15808e-07	4.04405e-06	1.09911	0.000559671	0.0069517	3 v 3	-1.26911	0.00593294	0.0349597	3 v 3	-2.36822	0.00018301	0.00274297	3 v 3	1.09911	0.00799525	0.0728229	3	3	3	10.8908	8.5226	9.62172	0.172215	0.221001	0.29294	3
A0AAA9ZP83	109411863	Pre-mRNA-splicing factor RBM22 (RNA-binding motif protein 22)	unreviewed	2	4	High	2	2	2	Aedes albopictus	FALSE	0.850222	0.00170848	0.0265294	3 v 3	0.850222	0.00680782	0.123951	-1.20648	9.25184e-05	0.000335379	-2.33576	1.93884e-07	2.54438e-06	1.12928	0.000160636	0.00465564	3 v 3	-1.20648	0.00642306	0.0356719	3 v 3	-2.33576	6.74282e-06	0.00221299	3 v 3	1.12928	0.00655757	0.0728229	3	3	3	5.30943	2.97367	4.10295	0.0840097	0.0953736	0.230966	3
A0A182GKD3	NA	Uncharacterized protein	unreviewed	1	4	Medium	1	1	1	Aedes albopictus	FALSE	0.857306	0.00191551	0.0265294	3 v 3	0.857306	0.00961099	0.126097	-1.46401	0.000255087	0.000650707	-2.60037	1.51342e-06	6.49395e-06	1.13636	0.00169356	0.0109716	3 v 3	-1.46401	0.0125671	0.0391041	3 v 3	-2.60037	0.00388883	0.00934343	3 v 3	1.13636	0.0123254	0.0745473	3	3	3	6.78523	4.18487	5.32123	0.447694	0.194987	0.334143	3
A0A1W7R6X3	NA	Serine/threonine-protein phosphatase 2A 55 kDa regulatory subunit B	unreviewed	1	15	High	7	7	7	Aedes albopictus	FALSE	0.857939	0.00201455	0.0265294	3 v 3	0.857939	0.0104344	0.126097	-1.02014	0.000943409	0.00181755	-2.15714	1.46366e-06	6.34636e-06	1.13699	0.000417286	0.00617787	3 v 3	-1.02014	0.019327	0.04431	3 v 3	-2.15714	0.00105433	0.00504125	3 v 3	1.13699	0.0082096	0.0728229	3	3	3	7.11732	4.96018	6.09717	0.107531	0.236442	0.305371	3
A0A182GQZ1	NA	Medium-chain specific acyl-CoA dehydrogenase, mitochondrial (EC 1.3.8.7)	unreviewed	2	8	High	3	3	3	Aedes albopictus	FALSE	0.862815	0.00212348	0.0265294	3 v 3	0.862815	0.0315348	0.148586	0.146427	0.52694	0.563046	-0.995442	0.00105746	0.00145577	1.14187	0.000377005	0.00610601	3 v 3	0.146427	0.259972	0.299675	3 v 3	-0.995442	0.0309648	0.0405533	3 v 3	1.14187	0.0160219	0.0770057	3	3	3	6.15324	5.1578	6.29967	0.091514	0.345385	0.161082	3
A0AAA9ZWX2	109412921	RRM domain-containing protein	unreviewed	2	9	High	5	5	5	Aedes albopictus	FALSE	0.867597	0.00167483	0.0265294	3 v 3	0.867597	0.0198171	0.144541	-1.39154	0.00519197	0.00809633	-2.53819	5.93624e-05	0.000105561	1.14665	0.0152838	0.0323703	3 v 3	-1.39154	0.114362	0.146999	3 v 3	-2.53819	0.0426869	0.0539255	3 v 3	1.14665	0.0210899	0.0812409	3	3	3	8.84879	6.3106	7.45725	0.950003	0.0847156	0.330433	3
A0AAA9ZGS8	NA	RRM domain-containing protein	unreviewed	1	9	High	5	5	5	Aedes albopictus	FALSE	0.905042	0.0021037	0.0265294	3 v 3	0.905042	0.0293206	0.148586	-1.53527	4.6948e-05	0.000231657	-2.71937	2.14173e-07	2.57082e-06	1.1841	0.000402027	0.00617787	3 v 3	-1.53527	0.0037047	0.0347178	3 v 3	-2.71937	0.00358642	0.00883681	3 v 3	1.1841	0.0222253	0.0825153	3	3	3	7.07899	4.35962	5.54372	0.297334	0.0344363	0.318534	3
A0AAB0A6P5	NA	RNA helicase (EC 3.6.4.13)	unreviewed	2	29	High	14	14	12	Aedes albopictus	FALSE	0.93347	0.00168501	0.0265294	3 v 3	0.93347	0.03098	0.148586	-1.95471	3.98386e-06	9.73107e-05	-3.16724	3.42791e-08	1.84619e-06	1.21252	0.000264366	0.00550417	3 v 3	-1.95471	0.0116167	0.0385117	3 v 3	-3.16724	5.60247e-05	0.00267353	3 v 3	1.21252	0.0242032	0.0838128	3	3	3	9.70477	6.53753	7.75005	0.052666	0.11795	0.38632	3
A0A182H4C3	109407925	Rna polymerase ii accessory factor cdc73p	unreviewed	2	26	High	15	15	15	Aedes albopictus	FALSE	0.966587	0.00214888	0.0265294	3 v 3	0.966587	0.0270752	0.148527	-2.38418	4.87523e-06	9.94908e-05	-3.62982	8.00402e-08	1.91632e-06	1.24564	0.00114394	0.00954439	3 v 3	-2.38418	0.0024797	0.0347178	3 v 3	-3.62982	0.00213918	0.00669429	3 v 3	1.24564	0.0250084	0.0840662	3	3	3	10.1004	6.47062	7.71626	0.439034	0.155737	0.421682	3
A0A182GZJ4	NA	Uncharacterized protein	unreviewed	1	1	Medium	1	1	1	Aedes albopictus	FALSE	0.97862	0.00182071	0.0265294	3 v 3	0.97862	0.0245965	0.147759	-1.49498	0.000871915	0.00169164	-2.75265	4.93468e-06	1.41775e-05	1.25767	0.0028906	0.013626	3 v 3	-1.49498	0.0381375	0.0636781	3 v 3	-2.75265	0.0132575	0.0206802	3 v 3	1.25767	0.0153238	0.0764342	3	3	3	6.75375	4.0011	5.25877	0.657304	0.186251	0.379963	3
A0A023EQ05	NA	Putative reticulocalbin calumenin dna supercoiling factor	unreviewed	1	23	High	8	9	1	Aedes albopictus	FALSE	0.998876	0.00209538	0.0265294	3 v 3	0.998876	0.0106992	0.126097	-1.28734	0.000135627	0.000427031	-2.56527	2.2918e-07	2.59318e-06	1.27793	0.000144122	0.00448991	3 v 3	-1.28734	0.00699902	0.0364469	3 v 3	-2.56527	4.54373e-05	0.00267353	3 v 3	1.27793	0.00771719	0.0728229	3	3	3	5.15253	2.58726	3.86519	0.169584	0.158594	0.306822	3
A0A023EJY3	109411193	Ribosomal protein	unreviewed	2	50	High	11	20	11	Aedes albopictus	FALSE	1.01335	0.00194215	0.0265294	3 v 3	1.01335	0.0369499	0.149011	-2.19121	1.60371e-05	0.000143294	-3.48361	1.88915e-07	2.54438e-06	1.2924	0.00120812	0.00976372	3 v 3	-2.19121	0.00495967	0.0349139	3 v 3	-3.48361	0.00534389	0.0113723	3 v 3	1.2924	0.0311601	0.0903422	3	3	3	11.04	7.55637	8.84878	0.501725	0.100019	0.439227	3
A0AAB0A4W1	NA	Serine/threonine-protein kinase RIO1 (EC 2.7.11.1)	unreviewed	3	9	High	5	5	1	Aedes albopictus	FALSE	1.02616	0.00212088	0.0265294	3 v 3	1.02616	0.0105953	0.126097	-1.69267	4.22345e-05	0.000218168	-2.99787	1.90001e-07	2.54438e-06	1.30521	0.000366426	0.00610601	3 v 3	-1.69267	0.00371117	0.0347178	3 v 3	-2.99787	0.000201666	0.00274297	3 v 3	1.30521	0.00937823	0.0729121	3	3	3	8.63859	5.64071	6.94592	0.2913	0.240326	0.361015	3
A0A182G956	NA	Uncharacterized protein	unreviewed	1	4	High	6	6	2	Aedes albopictus	FALSE	1.03407	0.00205615	0.0265294	3 v 3	1.03407	0.0276633	0.148586	-1.64684	0.00073304	0.0014599	-2.95997	4.96452e-06	1.42238e-05	1.31313	0.00351015	0.0146065	3 v 3	-1.64684	0.0368112	0.0622813	3 v 3	-2.95997	0.0138307	0.0213912	3 v 3	1.31313	0.0208306	0.0811383	3	3	3	8.94404	5.98407	7.29719	0.717703	0.200611	0.43742	3
A0A182H652	NA	Uncharacterized protein	unreviewed	1	7	High	4	4	4	Aedes albopictus	FALSE	1.06108	0.00213497	0.0265294	3 v 3	1.06108	0.00978263	0.126097	-0.597141	0.0598774	0.0761364	-1.93728	3.29832e-05	6.34323e-05	1.34013	0.000678444	0.00752208	3 v 3	-0.597141	0.12714	0.160711	3 v 3	-1.93728	0.00249177	0.00721164	3 v 3	1.34013	0.011517	0.0745473	3	3	3	7.42598	5.4887	6.82884	0.364608	0.328865	0.395014	3
A0A023EW49	NA	Putative 5'-3' exonuclease xrn1/kem1/sep1 involved in dna strand exchange and mrna turnover	unreviewed	1	26	High	15	15	2	Aedes albopictus	FALSE	1.08107	0.00202558	0.0265294	3 v 3	1.08107	0.0225652	0.14754	-2.16328	3.32344e-06	9.47181e-05	-3.52341	2.67533e-08	1.84619e-06	1.36012	0.000203256	0.00550417	3 v 3	-2.16328	0.0117432	0.0385117	3 v 3	-3.52341	0.000605242	0.00385951	3 v 3	1.36012	0.0170869	0.0781572	3	3	3	9.93948	6.41608	7.7762	0.063318	0.220469	0.432796	3
A0A182GFR0	NA	Translation initiation factor eIF2B subunit epsilon (eIF2B GDP-GTP exchange factor subunit epsilon)	unreviewed	2	9	High	5	5	5	Aedes albopictus	FALSE	1.1093	0.00211011	0.0265294	3 v 3	1.1093	0.0194374	0.144541	-1.18319	0.000886625	0.00171615	-2.57154	1.03332e-06	5.30137e-06	1.38835	0.000260225	0.00550417	3 v 3	-1.18319	0.0210792	0.0460898	3 v 3	-2.57154	0.000218337	0.00274297	3 v 3	1.38835	0.0147303	0.0758559	3	3	3	9.42617	6.85464	8.24299	0.25611	0.221242	0.421928	3
A0A182GMR3	NA	Uncharacterized protein	unreviewed	1	21	High	18	20	18	Aedes albopictus	FALSE	1.15639	0.00203534	0.0265294	3 v 3	1.15639	0.0275999	0.148586	-2.12907	1.07591e-05	0.000132613	-3.56452	7.24838e-08	1.84619e-06	1.43545	0.000318095	0.00596616	3 v 3	-2.12907	0.00486041	0.0349139	3 v 3	-3.56452	0.000144648	0.00269413	3 v 3	1.43545	0.0203927	0.0806371	3	3	3	10.0919	6.52738	7.96283	0.299731	0.215025	0.473025	3
A0A2Z4HH67	tra2-gamma	Transformer-2 gamma.1 protein (Transformer-2 gamma.2 protein)	unreviewed	1	11	High	4	4	1	Aedes albopictus	FALSE	1.22267	0.00214726	0.0265294	3 v 3	1.22267	0.0339024	0.148586	-2.47038	4.3767e-06	9.73107e-05	-3.9721	4.10202e-08	1.84619e-06	1.50172	0.000335867	0.00596616	3 v 3	-2.47038	0.00349387	0.0347178	3 v 3	-3.9721	0.00164876	0.00585529	3 v 3	1.50172	0.0323506	0.091003	3	3	3	7.9327	3.9606	5.46232	0.384524	0.111323	0.515991	3
A0AAA9ZPI9	NA	rRNA 2'-O-methyltransferase fibrillarin (Histone-glutamine methyltransferase)	unreviewed	2	39	High	11	17	11	Aedes albopictus	FALSE	1.24603	0.00213436	0.0265294	3 v 3	1.24603	0.0210727	0.144768	-2.34704	6.3241e-06	0.00011121	-3.87213	4.70616e-08	1.84619e-06	1.52508	0.000270356	0.00550417	3 v 3	-2.34704	0.00331945	0.0347178	3 v 3	-3.87213	0.000165097	0.00271886	3 v 3	1.52508	0.0161762	0.0770057	3	3	3	11.3564	7.48423	9.00932	0.342416	0.251632	0.479583	3
A0A182GM46	NA	ATP-dependent RNA helicase (EC 3.6.4.13)	unreviewed	2	22	High	19	22	19	Aedes albopictus	FALSE	1.24898	0.0017397	0.0265294	3 v 3	1.24898	0.0342771	0.148586	-2.26933	7.82788e-06	0.000123468	-3.79736	5.1431e-08	1.84619e-06	1.52803	0.000244295	0.00550417	3 v 3	-2.26933	0.00471755	0.0349139	3 v 3	-3.79736	0.000713385	0.003999	3 v 3	1.52803	0.0273902	0.0870919	3	3	3	11.4183	7.62097	9.149	0.342071	0.145817	0.508229	3
A0AAA9ZG18	NA	Tubulin polyglutamylase ttll4	unreviewed	2	3	High	3	4	3	Aedes albopictus	FALSE	1.38239	0.00169329	0.0265294	3 v 3	1.38239	0.0290885	0.148586	-2.32593	6.28289e-05	0.000274785	-3.98738	4.13292e-07	3.39693e-06	1.66144	0.000923563	0.00847625	3 v 3	-2.32593	0.0120047	0.0385314	3 v 3	-3.98738	0.00834996	0.0149041	3 v 3	1.66144	0.0329962	0.091003	3	3	3	8.29371	4.30633	5.96777	0.694533	0.124168	0.576313	3
Q5MIR6	RpL17	Large ribosomal subunit protein uL22 (60S ribosomal protein L17)	reviewed	2	54	High	15	37	15	Aedes albopictus	FALSE	1.49825	0.00203864	0.0265294	3 v 3	1.49825	0.0440639	0.159497	-2.53818	3.38187e-05	0.000200148	-4.31549	2.21913e-07	2.57082e-06	1.77731	0.000632556	0.00730757	3 v 3	-2.53818	0.00871547	0.0370198	3 v 3	-4.31549	0.00439837	0.0101372	3 v 3	1.77731	0.0372511	0.0950685	3	3	3	12.6022	8.28671	10.064	0.623976	0.170086	0.668933	3
A0A023EUQ6	NA	Large ribosomal subunit protein uL10 (60S acidic ribosomal protein P0)	unreviewed	2	46	High	19	32	19	Aedes albopictus	FALSE	1.54702	0.00167113	0.0265294	3 v 3	1.54702	0.0394311	0.155077	-2.42948	2.22608e-05	0.000163543	-4.25555	1.02962e-07	2.09991e-06	1.82608	0.000253276	0.00550417	3 v 3	-2.42948	0.00943023	0.0372285	3 v 3	-4.25555	0.000772099	0.00412391	3 v 3	1.82608	0.0327991	0.091003	3	3	3	12.6919	8.43639	10.2625	0.434594	0.207758	0.66998	3
A0A023EB57	109428867	60S ribosomal protein L29	unreviewed	2	21	High	3	4	3	Aedes albopictus	FALSE	1.65604	0.00190068	0.0265294	3 v 3	1.65604	0.0326941	0.148586	-3.12229	3.87274e-06	9.73107e-05	-5.05738	3.3363e-08	1.84619e-06	1.93509	0.000259911	0.00550417	3 v 3	-3.12229	0.00387311	0.0347178	3 v 3	-5.05738	0.000413017	0.00338657	3 v 3	1.93509	0.0234699	0.0838128	3	3	3	9.85932	4.80194	6.73704	0.507169	0.303583	0.672697	3
A0A023EQ43	NA	Large ribosomal subunit protein uL18 (60S ribosomal protein L5)	unreviewed	2	69	High	22	44	22	Aedes albopictus	FALSE	1.71214	0.00192118	0.0265294	3 v 3	1.71214	0.0488948	0.164318	-2.57718	0.000124109	0.000401472	-4.56837	6.5512e-07	4.10666e-06	1.9912	0.000935978	0.00850624	3 v 3	-2.57718	0.0173295	0.0423127	3 v 3	-4.56837	0.00947243	0.0163792	3 v 3	1.9912	0.0409097	0.0992833	3	3	3	11.7384	7.17007	9.16127	0.841636	0.146382	0.759084	3
A0A023ECD3	109433270	Putative dna-bridging protein baf	unreviewed	1	71	High	8	13	8	Aedes albopictus	FALSE	2.24699	0.00161585	0.0265294	3 v 3	2.24699	0.0424004	0.157953	-1.30657	0.134295	0.162273	-3.83262	0.000647136	0.000919234	2.52605	0.00985863	0.0254079	3 v 3	-1.30657	0.387516	0.427898	3 v 3	-3.83262	0.0795882	0.0936902	3 v 3	2.52605	0.0345983	0.0925535	3	3	3	9.97302	6.1404	8.66644	2.01898	0.226334	0.913976	3
A0A023EXL2	NA	Putative pleiotropic drug resistance pdr1-15 abc superfamily	unreviewed	1	11	High	5	5	5	Aedes albopictus	FALSE	0.651304	0.00229917	0.0270614	3 v 3	0.651304	0.00289735	0.0991952	-0.934557	0.00138013	0.00247166	-1.86492	4.22278e-06	1.28001e-05	0.930358	0.00142452	0.010195	3 v 3	-0.934557	0.01641	0.0414133	3 v 3	-1.86492	0.00162834	0.00583429	3 v 3	0.930358	0.00235993	0.0728229	3	3	3	8.89503	7.03012	7.96048	0.288652	0.174838	0.139851	3
A0A182HEY8	NA	Uncharacterized protein	unreviewed	2	6	High	6	6	6	Aedes albopictus	FALSE	0.676707	0.00233083	0.0270614	3 v 3	0.676707	0.00306856	0.0991952	-0.655717	0.0292574	0.0392871	-1.61148	7.80909e-05	0.000134522	0.955761	0.00389071	0.0154878	3 v 3	-0.655717	0.127169	0.160711	3 v 3	-1.61148	0.0158374	0.0236791	3 v 3	0.955761	0.00389934	0.0728229	3	3	3	8.3287	6.71722	7.67298	0.474581	0.206599	0.168548	3
A0AAA9ZED1	NA	Retrotransposon gag domain-containing protein	unreviewed	1	9	High	3	3	3	Aedes albopictus	FALSE	0.702645	0.00239055	0.0270614	3 v 3	0.702645	0.0252834	0.148527	-0.0867972	0.691129	0.718514	-1.0685	0.000422364	0.000615839	0.981699	0.000801891	0.00782599	3 v 3	-0.0867972	0.459752	0.49998	3 v 3	-1.0685	0.0100348	0.0170115	3 v 3	0.981699	0.0192958	0.0792222	3	3	3	7.39412	6.32562	7.30732	0.154587	0.286026	0.0914816	3
A0AAA9Z9L2	NA	Calponin similarity domain-containing protein	unreviewed	1	0	Medium	1	1	1	Aedes albopictus	FALSE	0.792754	0.00230841	0.0270614	3 v 3	0.792754	0.0130368	0.130591	0.580162	0.0421184	0.0548635	-0.491645	0.0771613	0.0860125	1.07181	0.00142558	0.010195	3 v 3	0.580162	0.116776	0.149405	3 v 3	-0.491645	0.14346	0.159497	3 v 3	1.07181	0.0271162	0.0867402	3	3	3	3.74834	3.25669	4.3285	0.370663	0.0755905	0.339527	3
A0AAA9ZXT2	NA	Dna polymerase v	unreviewed	2	7	High	8	9	8	Aedes albopictus	FALSE	0.814592	0.00232981	0.0270614	3 v 3	0.814592	0.00948675	0.126097	-1.50683	0.000416966	0.000918993	-2.60047	3.61566e-06	1.13773e-05	1.09365	0.00397786	0.0156745	3 v 3	-1.50683	0.0386797	0.0643882	3 v 3	-2.60047	0.0129303	0.0202661	3 v 3	1.09365	0.0036958	0.0728229	3	3	3	10.0932	7.49271	8.58636	0.618877	0.180315	0.232909	3
A0A023EVG9	NA	Protein on ecdysone puffs	unreviewed	1	41	High	25	28	25	Aedes albopictus	FALSE	1.05922	0.00238619	0.0270614	3 v 3	1.05922	0.0398778	0.155713	-2.1177	0.000146844	0.000446201	-3.45597	1.77955e-06	7.14655e-06	1.33827	0.00418811	0.0159143	3 v 3	-2.1177	0.0220101	0.0470062	3 v 3	-3.45597	0.0140806	0.0216756	3 v 3	1.33827	0.0333395	0.0910789	3	3	3	11.7262	8.27018	9.60845	0.770035	0.132898	0.483775	3
A0A182H1A7	NA	Uncharacterized protein	unreviewed	1	7	High	11	11	11	Aedes albopictus	FALSE	1.18971	0.00233823	0.0270614	3 v 3	1.18971	0.0139693	0.130907	-1.54062	0.000155115	0.000461159	-3.00939	3.28205e-07	2.97909e-06	1.46876	0.000228932	0.00550417	3 v 3	-1.54062	0.00967698	0.0372877	3 v 3	-3.00939	0.000221514	0.00274297	3 v 3	1.46876	0.0104461	0.0742473	3	3	3	8.47103	5.46165	6.93041	0.260946	0.300843	0.423545	3
A0A182HBI2	NA	Uridine 5'-monophosphate synthase (EC 2.4.2.10) (EC 4.1.1.23)	unreviewed	3	2	High	2	2	2	Aedes albopictus	FALSE	1.23829	0.00240058	0.0270614	3 v 3	1.23829	0.0360076	0.148586	-1.22801	0.00078571	0.00154801	-2.74535	6.6854e-07	4.12221e-06	1.51734	0.000149646	0.00448991	3 v 3	-1.22801	0.035795	0.0615704	3 v 3	-2.74535	0.000140835	0.00269413	3 v 3	1.51734	0.0176999	0.0782588	3	3	3	4.99608	2.25074	3.76808	0.171202	0.232584	0.481744	3
A0AAA9ZND9	NA	B30.2/SPRY domain-containing protein	unreviewed	1	46	High	36	40	36	Aedes albopictus	FALSE	1.24874	0.002408	0.0270614	3 v 3	1.24874	0.0433775	0.159099	-2.17363	8.51064e-05	0.000321891	-3.70143	6.25735e-07	4.05378e-06	1.5278	0.00133795	0.0099574	3 v 3	-2.17363	0.0119449	0.0385117	3 v 3	-3.70143	0.0063206	0.0128051	3 v 3	1.5278	0.0339608	0.0916605	3	3	3	12.1647	8.46327	9.99106	0.635864	0.179467	0.571032	3
A0A182GGD6	NA	Uncharacterized protein	unreviewed	1	40	High	34	35	34	Aedes albopictus	FALSE	1.25433	0.00234647	0.0270614	3 v 3	1.25433	0.0357949	0.148586	-2.36261	1.95837e-05	0.000155634	-3.89599	1.63491e-07	2.43322e-06	1.53338	0.000706398	0.00767743	3 v 3	-2.36261	0.00582454	0.0349257	3 v 3	-3.89599	0.00218016	0.00680161	3 v 3	1.53338	0.0315611	0.0907038	3	3	3	11.6377	7.74167	9.27505	0.500093	0.193087	0.564288	3
A0A182G2Z4	NA	Nucleolar GTP-binding protein 2	unreviewed	2	38	High	23	27	23	Aedes albopictus	FALSE	1.30666	0.00230526	0.0270614	3 v 3	1.30666	0.0316115	0.148586	-2.45895	5.91244e-06	0.000107399	-4.04466	4.50875e-08	1.84619e-06	1.58571	0.000271184	0.00550417	3 v 3	-2.45895	0.00571964	0.0349257	3 v 3	-4.04466	0.000157841	0.0026981	3 v 3	1.58571	0.0270061	0.0865566	3	3	3	11.0816	7.03689	8.62261	0.326173	0.213217	0.559171	3
A0A182GA07	NA	Uncharacterized protein	unreviewed	1	6	High	5	5	5	Aedes albopictus	FALSE	1.51571	0.00236528	0.0270614	3 v 3	1.51571	0.0356811	0.148586	-2.21775	7.51221e-05	0.000298623	-4.01251	2.97953e-07	2.84519e-06	1.79476	0.000422317	0.00617787	3 v 3	-2.21775	0.0120592	0.0385453	3 v 3	-4.01251	0.000697199	0.003999	3 v 3	1.79476	0.028066	0.0877063	3	3	3	6.86691	2.8544	4.64916	0.484903	0.300704	0.669421	3
A0A182G625	NA	Uncharacterized protein	unreviewed	1	15	High	9	9	2	Aedes albopictus	FALSE	1.80717	0.00238205	0.0270614	3 v 3	1.80717	0.0234308	0.14754	-2.25695	0.000129673	0.000415406	-4.34317	3.07174e-07	2.89972e-06	2.08623	0.0002466	0.00550417	3 v 3	-2.25695	0.0166973	0.0418191	3 v 3	-4.34317	0.000300759	0.00304552	3 v 3	2.08623	0.0219668	0.082113	3	3	3	8.51693	4.17376	6.25999	0.468122	0.424161	0.746558	3
A0AAB0AAS1	NA	K Homology domain-containing protein	unreviewed	2	22	High	7	8	7	Aedes albopictus	FALSE	0.787477	0.002566	0.0271732	3 v 3	0.787477	0.0160516	0.138551	-2.83242	1.33443e-07	1.69678e-05	-3.89896	5.14512e-09	1.44463e-06	1.06653	0.000843544	0.00809359	3 v 3	-2.83242	0.000321111	0.0347178	3 v 3	-3.89896	5.46504e-05	0.00267353	3 v 3	1.06653	0.0122781	0.0745473	3	3	3	9.19468	5.29572	6.36226	0.245431	0.171835	0.309069	3
A0AAA9Z5N8	NA	WD repeat-containing protein 18	unreviewed	1	5	High	2	3	2	Aedes albopictus	FALSE	0.894539	0.0024931	0.0271732	3 v 3	0.894539	0.0337911	0.148586	-1.85391	1.31952e-05	0.000134484	-3.02751	1.16553e-07	2.17528e-06	1.17359	0.000614499	0.00725109	3 v 3	-1.85391	0.00319443	0.0347178	3 v 3	-3.02751	0.000438024	0.00342285	3 v 3	1.17359	0.0218236	0.082113	3	3	3	7.77613	4.74862	5.92222	0.271095	0.13936	0.375424	3
A0AAA9ZR37	NA	C2h2-type zn-finger protein	unreviewed	2	4	High	5	5	3	Aedes albopictus	FALSE	0.963255	0.00249416	0.0271732	3 v 3	0.963255	0.0189116	0.143948	-2.39662	6.77585e-06	0.000116672	-3.63893	1.17191e-07	2.17528e-06	1.24231	0.0015509	0.0105653	3 v 3	-2.39662	0.00354429	0.0347178	3 v 3	-3.63893	0.00296366	0.00793426	3 v 3	1.24231	0.0196461	0.0792406	3	3	3	7.92891	4.28998	5.53229	0.504687	0.180542	0.402025	3
A0AAA9ZSB6	NA	B box-type domain-containing protein	unreviewed	1	17	High	7	8	7	Aedes albopictus	FALSE	1.03315	0.00250596	0.0271732	3 v 3	1.03315	0.0458658	0.160726	-1.77109	3.68792e-05	0.000208148	-3.08329	1.93366e-07	2.54438e-06	1.3122	0.000443324	0.0062155	3 v 3	-1.77109	0.00852291	0.0370198	3 v 3	-3.08329	0.00143053	0.00560264	3 v 3	1.3122	0.0359354	0.093925	3	3	3	9.06808	5.98479	7.29699	0.284332	0.0842619	0.465892	3
A0A182G6L1	NA	Uncharacterized protein	unreviewed	1	16	High	4	4	4	Aedes albopictus	FALSE	1.13757	0.00248443	0.0271732	3 v 3	1.13757	0.0133566	0.130591	-1.73703	0.000131112	0.000418393	-3.15365	5.52735e-07	3.90221e-06	1.41662	0.000658943	0.00740526	3 v 3	-1.73703	0.00970789	0.0372877	3 v 3	-3.15365	0.00152024	0.00572619	3 v 3	1.41662	0.00708204	0.0728229	3	3	3	8.14085	4.9872	6.40382	0.490552	0.31239	0.359243	3
A0A182H7E6	NA	Uncharacterized protein	unreviewed	2	13	High	6	6	6	Aedes albopictus	FALSE	1.16191	0.00254976	0.0271732	3 v 3	1.16191	0.045041	0.160719	-2.8086	1.51708e-06	6.77767e-05	-4.24956	2.45765e-08	1.84619e-06	1.44096	0.000528374	0.00672833	3 v 3	-2.8086	0.00243845	0.0347178	3 v 3	-4.24956	0.000713915	0.003999	3 v 3	1.44096	0.0325454	0.091003	3	3	3	9.54242	5.29287	6.73383	0.382516	0.162858	0.526541	3
A0A182GLI4	NA	Uncharacterized protein	unreviewed	2	19	High	3	3	3	Aedes albopictus	FALSE	1.19206	0.00243876	0.0271732	3 v 3	1.19206	0.0123069	0.129834	-1.33923	0.00229131	0.00386877	-2.81034	5.26612e-06	1.48458e-05	1.47111	0.00119664	0.00976058	3 v 3	-1.33923	0.0402764	0.0661753	3 v 3	-2.81034	0.00453588	0.0102997	3 v 3	1.47111	0.00940363	0.0729121	3	3	3	7.46455	4.65421	6.12533	0.60479	0.372136	0.394638	3
A0A182GNW6	NA	Ribosome production factor 2 homolog (Ribosome biogenesis protein RPF2 homolog)	unreviewed	2	16	High	5	5	5	Aedes albopictus	FALSE	1.20712	0.00252868	0.0271732	3 v 3	1.20712	0.0129325	0.130591	-1.84706	0.000228315	0.000601923	-3.33323	1.13581e-06	5.60106e-06	1.48617	0.00119416	0.00976058	3 v 3	-1.84706	0.0145296	0.0398298	3 v 3	-3.33323	0.00211097	0.00663621	3 v 3	1.48617	0.0109852	0.0742996	3	3	3	7.96252	4.6293	6.11547	0.589996	0.404981	0.407475	3
A0AAB0A1B7	NA	Nucleolar complex protein 2 homolog	unreviewed	2	7	High	6	6	4	Aedes albopictus	FALSE	1.59287	0.00255876	0.0271732	3 v 3	1.59287	0.0487865	0.164318	-2.71875	9.09683e-06	0.000123468	-4.59067	5.53209e-08	1.84619e-06	1.87193	0.000232665	0.00550417	3 v 3	-2.71875	0.0088007	0.0370198	3 v 3	-4.59067	0.00178525	0.00612852	3 v 3	1.87193	0.0430739	0.100288	3	3	3	9.82588	5.23521	7.10714	0.426609	0.104811	0.717455	3
A0A023ERC0	NA	Putative kraken	unreviewed	1	3	High	1	1	1	Aedes albopictus	FALSE	0.59146	0.00270027	0.0278803	3 v 3	0.59146	0.013688	0.130907	0.169703	0.589945	0.623915	-0.70081	0.0431111	0.0490493	0.870514	0.0162245	0.0338233	3 v 3	0.169703	0.708643	0.734873	3 v 3	-0.70081	0.211052	0.2312	3 v 3	0.870514	0.00365131	0.0728229	3	3	3	4.69107	3.99026	4.86077	0.679238	0.169581	0.0971838	3
Q5MIR3	NA	40S ribosomal protein S27	unreviewed	2	39	High	4	6	4	Aedes albopictus	FALSE	0.839134	0.00266719	0.0278803	3 v 3	0.839134	0.0239303	0.14754	-2.30873	5.27447e-05	0.000245937	-3.42692	1.38512e-06	6.13463e-06	1.11819	0.00982951	0.0253724	3 v 3	-2.30873	0.021815	0.0468923	3 v 3	-3.42692	0.0163738	0.0242942	3 v 3	1.11819	0.0302614	0.0891542	3	3	3	9.42748	6.00056	7.11875	0.790132	0.0852159	0.374626	3
A0A023EUB0	NA	Putative ell-associated factor eaf	unreviewed	1	3	High	2	2	2	Aedes albopictus	FALSE	1.18389	0.00265356	0.0278803	3 v 3	1.18389	0.0200846	0.144541	-1.88318	0.000332475	0.000785115	-3.34612	2.07858e-06	7.84003e-06	1.46294	0.00211487	0.0120297	3 v 3	-1.88318	0.0434537	0.0691994	3 v 3	-3.34612	0.00447561	0.0102576	3 v 3	1.46294	0.02915	0.0878001	3	3	3	5.65135	2.30523	3.76817	0.737658	0.497033	0.137141	3
A0A023ECP2	NA	Putative chromatin target of prmt1 protein	unreviewed	1	8	High	1	1	1	Aedes albopictus	FALSE	1.52219	0.00269405	0.0278803	3 v 3	1.52219	0.0409904	0.157434	-2.60822	8.97157e-06	0.000123468	-4.40947	5.38128e-08	1.84619e-06	1.80125	0.000224357	0.00550417	3 v 3	-2.60822	0.0119039	0.0385117	3 v 3	-4.40947	4.69145e-05	0.00267353	3 v 3	1.80125	0.0314699	0.0907038	3	3	3	6.48555	2.07608	3.87733	0.294662	0.271616	0.684363	3
A0A182H2K4	NA	Uncharacterized protein	unreviewed	1	2	Medium	1	1	1	Aedes albopictus	FALSE	1.11425	0.00274519	0.0281681	3 v 3	1.11425	0.0137941	0.130907	-1.26361	0.0075255	0.0112576	-2.65691	2.96356e-05	5.77334e-05	1.3933	0.00418998	0.0159143	3 v 3	-1.26361	0.0901352	0.120774	3 v 3	-2.65691	0.0150393	0.0228668	3 v 3	1.3933	0.0130983	0.0756067	3	3	3	6.71933	4.06242	5.45573	0.787945	0.372517	0.420609	3
A0AAA9ZAY1	NA	Uncharacterized protein	unreviewed	1	3	High	1	2	1	Aedes albopictus	FALSE	0.566236	0.00280306	0.0282611	3 v 3	0.566236	0.0109182	0.126097	0.304783	0.324604	0.362302	-0.540507	0.0950683	0.104912	0.845289	0.0158308	0.0331884	3 v 3	0.304783	0.494443	0.532812	3 v 3	-0.540507	0.275451	0.296987	3 v 3	0.845289	0.00543873	0.0728229	3	3	3	6.60504	6.06453	6.90982	0.634928	0.187844	0.10778	3
A0A182HCH7	NA	Uncharacterized protein	unreviewed	1	5	High	5	5	5	Aedes albopictus	FALSE	0.721844	0.00280558	0.0282611	3 v 3	0.721844	0.00701644	0.123951	-1.37862	6.13161e-05	0.000271004	-2.37951	3.75795e-07	3.3022e-06	1.0009	0.000802866	0.00782599	3 v 3	-1.37862	0.00119354	0.0347178	3 v 3	-2.37951	0.000201539	0.00274297	3 v 3	1.0009	0.00522451	0.0728229	3	3	3	6.3002	3.92068	4.92158	0.175225	0.227096	0.215008	3
A0A182GTK5	NA	Uncharacterized protein	unreviewed	1	18	High	13	14	1	Aedes albopictus	FALSE	0.795386	0.00280404	0.0282611	3 v 3	0.795386	0.0185642	0.143948	-1.32055	8.24171e-05	0.000318775	-2.39499	3.24028e-07	2.95743e-06	1.07444	0.000440679	0.0062155	3 v 3	-1.32055	0.00567118	0.0349257	3 v 3	-2.39499	3.45155e-05	0.00267353	3 v 3	1.07444	0.0105749	0.0742473	3	3	3	10.1552	7.76021	8.83465	0.146569	0.140992	0.284249	3
A0A182G403	NA	Uncharacterized protein	unreviewed	2	20	High	10	10	10	Aedes albopictus	FALSE	0.608095	0.00300919	0.0285202	3 v 3	0.608095	0.00968768	0.126097	-1.20267	0.00106027	0.00199162	-2.08982	1.08505e-05	2.46476e-05	0.887149	0.00763194	0.0217754	3 v 3	-1.20267	0.0570447	0.0843425	3 v 3	-2.08982	0.0179949	0.0261555	3 v 3	0.887149	0.00113317	0.0728229	3	3	3	9.05342	6.9636	7.85075	0.552089	0.132526	0.12781	3
A0A182GXE8	NA	Uncharacterized protein	unreviewed	1	2	High	1	1	1	Aedes albopictus	FALSE	0.608736	0.00305826	0.0285202	3 v 3	0.608736	0.00252709	0.0991952	-0.832637	0.00402664	0.00645591	-1.72043	1.35884e-05	2.96149e-05	0.88779	0.00266649	0.0131427	3 v 3	-0.832637	0.0684053	0.0968708	3 v 3	-1.72043	0.0135243	0.0209966	3 v 3	0.88779	0.00263927	0.0728229	3	3	3	5.81132	4.09089	4.97868	0.399474	0.0975084	0.0234106	3
A0A1W7R724	NA	Putative ras-related protein rac1	unreviewed	1	12	High	2	2	2	Aedes albopictus	FALSE	0.679794	0.00307251	0.0285202	3 v 3	0.679794	0.0131464	0.130591	0.191083	0.366061	0.402594	-0.767765	0.00313722	0.00407444	0.958847	0.000663764	0.00740904	3 v 3	0.191083	0.0646219	0.0932112	3 v 3	-0.767765	0.0224004	0.0313376	3 v 3	0.958847	0.0147988	0.0758559	3	3	3	7.55257	6.78481	7.74365	0.0986544	0.251974	0.0840835	3
A0A023EVY8	109411981	RNA helicase (EC 3.6.4.13)	unreviewed	2	7	High	4	4	4	Aedes albopictus	FALSE	0.68702	0.00296527	0.0285202	3 v 3	0.68702	0.00615236	0.122154	-1.39578	7.50629e-05	0.000298623	-2.36185	5.76157e-07	3.93606e-06	0.966074	0.00134413	0.0099574	3 v 3	-1.39578	0.00245685	0.0347178	3 v 3	-2.36185	0.000155063	0.00269413	3 v 3	0.966074	0.00883612	0.0728991	3	3	3	8.52178	6.15993	7.126	0.205716	0.210008	0.264851	3
A0A023EFJ9	NA	Putative 60s ribosomal protein	unreviewed	2	35	High	5	6	5	Aedes albopictus	FALSE	0.694357	0.00297936	0.0285202	3 v 3	0.694357	0.01235	0.129834	-1.58416	2.06455e-05	0.000158173	-2.55757	2.14131e-07	2.57082e-06	0.973411	0.00110082	0.00932595	3 v 3	-1.58416	0.00118004	0.0347178	3 v 3	-2.55757	0.000104163	0.00267353	3 v 3	0.973411	0.00669156	0.0728229	3	3	3	8.86062	6.30306	7.27647	0.21012	0.188702	0.246134	3
A0A023EKW0	NA	RWD domain-containing protein	unreviewed	1	6	High	1	1	1	Aedes albopictus	FALSE	0.782178	0.00285963	0.0285202	3 v 3	0.782178	0.0221593	0.147041	-0.432506	0.0701335	0.0882273	-1.49374	2.82144e-05	5.54223e-05	1.06123	0.000485113	0.00644291	3 v 3	-0.432506	0.0369579	0.0624656	3 v 3	-1.49374	0.00172872	0.006032	3 v 3	1.06123	0.00578188	0.0728229	3	3	3	6.13228	4.63854	5.69978	0.177529	0.251614	0.165571	3
A0A182H533	109431413	Uncharacterized protein	unreviewed	1	14	High	10	10	10	Aedes albopictus	FALSE	0.861379	0.00298185	0.0285202	3 v 3	0.861379	0.00978706	0.126097	-1.99044	2.41151e-06	8.39058e-05	-3.13087	2.70658e-08	1.84619e-06	1.14043	0.000326343	0.00596616	3 v 3	-1.99044	0.00290147	0.0347178	3 v 3	-3.13087	0.000448538	0.00342851	3 v 3	1.14043	0.00570004	0.0728229	3	3	3	8.61415	5.48328	6.62371	0.0971679	0.232773	0.272956	3
A0A023EV35	NA	Putative rhogap domain-containing proteinprotein kin	unreviewed	1	26	High	12	13	12	Aedes albopictus	FALSE	0.92469	0.0030659	0.0285202	3 v 3	0.92469	0.0133776	0.130591	-2.13074	5.75296e-06	0.000107399	-3.33448	7.24634e-08	1.84619e-06	1.20374	0.000735458	0.00782599	3 v 3	-2.13074	0.00165309	0.0347178	3 v 3	-3.33448	0.000124126	0.00267353	3 v 3	1.20374	0.0119283	0.0745473	3	3	3	10.3586	7.02408	8.22782	0.283445	0.268905	0.362237	3
A0A182H006	NA	Uncharacterized protein	unreviewed	1	23	High	2	2	1	Aedes albopictus	FALSE	0.961668	0.00289582	0.0285202	3 v 3	0.961668	0.0117269	0.127475	-2.54406	6.02839e-06	0.000108314	-3.78478	1.2682e-07	2.2288e-06	1.24072	0.00216132	0.0120856	3 v 3	-2.54406	0.00445006	0.0347178	3 v 3	-3.78478	0.00240575	0.00708767	3 v 3	1.24072	0.0123081	0.0745473	3	3	3	6.3546	2.56982	3.81054	0.559213	0.253918	0.37509	3
A0A023EVH5	NA	Putative secreted protein	unreviewed	1	6	High	4	4	4	Aedes albopictus	FALSE	1.01031	0.00298972	0.0285202	3 v 3	1.01031	0.0452552	0.160719	-2.14705	5.30601e-06	0.000103041	-3.43642	5.2901e-08	1.84619e-06	1.28936	0.000433391	0.0062155	3 v 3	-2.14705	0.00575729	0.0349257	3 v 3	-3.43642	0.000166868	0.00271886	3 v 3	1.28936	0.0326494	0.091003	3	3	3	8.98328	5.54686	6.83622	0.233587	0.125645	0.460918	3
A0A023EVL3	NA	Polyadenylate-binding protein (PABP)	unreviewed	1	7	High	3	3	3	Aedes albopictus	FALSE	1.12396	0.003073	0.0285202	3 v 3	1.12396	0.0141284	0.130907	-1.22252	0.000912943	0.00176296	-2.62553	1.20591e-06	5.7577e-06	1.40301	0.000320417	0.00596616	3 v 3	-1.22252	0.00849542	0.0370198	3 v 3	-2.62553	0.00146637	0.00570708	3 v 3	1.40301	0.0103237	0.0742473	3	3	3	8.48771	5.86218	7.26519	0.25116	0.400696	0.331812	3
A0A182H4R7	NA	Uncharacterized protein	unreviewed	1	6	High	6	7	6	Aedes albopictus	FALSE	1.12628	0.0030722	0.0285202	3 v 3	1.12628	0.0341375	0.148586	-1.88514	3.20235e-05	0.000194613	-3.29048	1.60559e-07	2.43322e-06	1.40534	0.000373248	0.00610601	3 v 3	-1.88514	0.0143921	0.0398298	3 v 3	-3.29048	8.41973e-05	0.00267353	3 v 3	1.40534	0.0248726	0.0840662	3	3	3	8.24766	4.95718	6.36252	0.192731	0.24874	0.509693	3
A0A182GL94	NA	Uncharacterized protein	unreviewed	1	13	High	5	5	5	Aedes albopictus	FALSE	1.32887	0.00306866	0.0285202	3 v 3	1.32887	0.05342	0.166874	-1.64785	0.00012377	0.000401242	-3.25578	2.23614e-07	2.57082e-06	1.60793	0.000151689	0.00448991	3 v 3	-1.64785	0.0406918	0.0665104	3 v 3	-3.25578	0.00044146	0.00342851	3 v 3	1.60793	0.0354946	0.0934346	3	3	3	7.87612	4.62034	6.22827	0.0413681	0.164152	0.598503	3
A0AAB0A6F6	NA	RNA helicase (EC 3.6.4.13)	unreviewed	2	6	High	3	3	2	Aedes albopictus	FALSE	2.07461	0.00290299	0.0285202	3 v 1	2.07461	NA	NA	-2.45058	1.52768e-05	0.000141884	-4.74554	1.21442e-06	5.78105e-06	2.29496	0.000333394	0.00596616	3 v 3	-2.45058	0.00424069	0.0347178	1 v 3	-4.74554	NA	NA	3 v 1	2.29496	NA	NA	3	1	3	5.88305	1.1375	3.43247	0.237693	NA	0.471325	1
A0A182GBK7	NA	Uncharacterized protein	unreviewed	1	2	Medium	1	1	1	Aedes albopictus	FALSE	1.21156	0.00310182	0.0286268	3 v 3	1.21156	0.0153692	0.137141	-1.98963	3.44651e-05	0.000202024	-3.48025	1.70799e-07	2.44008e-06	1.49062	0.000383115	0.00613547	3 v 3	-1.98963	0.00380342	0.0347178	3 v 3	-3.48025	0.00152885	0.00572619	3 v 3	1.49062	0.0147415	0.0758559	3	3	3	6.19077	2.71052	4.20113	0.238896	0.471363	0.400026	3
A0A023EPL9	NA	Large ribosomal subunit protein eL6 (60S ribosomal protein L6)	unreviewed	2	40	High	14	27	14	Aedes albopictus	FALSE	1.30066	0.00313767	0.0287968	3 v 3	1.30066	0.0501656	0.164766	-2.32425	6.01048e-05	0.00026934	-3.90397	4.80441e-07	3.67398e-06	1.57972	0.00127289	0.00976372	3 v 3	-2.32425	0.0104465	0.0378685	3 v 3	-3.90397	0.00517836	0.0111518	3 v 3	1.57972	0.0401104	0.0986251	3	3	3	10.7169	6.81297	8.39269	0.62331	0.182651	0.628872	3
A0A023EWN8	109409715	Putative nuclear transport receptor ranbp7/ranbp8 importin beta superfamily	unreviewed	1	19	High	19	21	19	Aedes albopictus	FALSE	0.552213	0.00325023	0.0291765	3 v 3	0.552213	0.00740963	0.123951	1.03473	0.00114392	0.00211037	0.203465	0.406178	0.426306	0.831267	0.00490064	0.017448	3 v 3	1.03473	0.0289204	0.0543078	3 v 3	0.203465	0.466413	0.486885	3 v 3	0.831267	0.00541957	0.0728229	3	3	3	9.72296	9.92643	10.7577	0.392349	0.0966836	0.179601	3
A0A182H3K6	NA	Uncharacterized protein	unreviewed	1	8	High	5	5	4	Aedes albopictus	FALSE	0.56739	0.00320249	0.0291765	3 v 3	0.56739	0.0108233	0.126097	-1.48164	0.000225682	0.00059593	-2.32808	4.21319e-06	1.27945e-05	0.846444	0.0102887	0.0258423	3 v 3	-1.48164	0.0274731	0.0528752	3 v 3	-2.32808	0.014722	0.0224942	3 v 3	0.846444	0.0110228	0.0742996	3	3	3	7.2486	4.92052	5.76696	0.536169	0.100642	0.220442	3
A0A023EG82	NA	Protein with signal anchor	unreviewed	1	6	High	1	1	1	Aedes albopictus	FALSE	0.587838	0.00325973	0.0291765	3 v 3	0.587838	0.00549195	0.115624	0.443435	0.0568684	0.0728144	-0.423457	0.0670568	0.0751036	0.866892	0.001656	0.0108836	3 v 3	0.443435	0.0426242	0.0686085	3 v 3	-0.423457	0.0605494	0.0737104	3 v 3	0.866892	0.00474724	0.0728229	3	3	3	4.53284	4.10939	4.97628	0.204472	0.195274	0.133614	3
A0A182GY71	NA	Cytoplasmic FMR1-interacting protein	unreviewed	1	5	High	6	6	6	Aedes albopictus	FALSE	1.09646	0.00326742	0.0291765	3 v 3	1.09646	0.0188598	0.143948	-1.04145	0.00277511	0.00460567	-2.41696	2.67241e-06	9.33367e-06	1.37551	0.000374404	0.00610601	3 v 3	-1.04145	0.0231833	0.0482921	3 v 3	-2.41696	0.000639846	0.00387376	3 v 3	1.37551	0.00929444	0.0729121	3	3	3	8.5176	6.10064	7.47615	0.309538	0.3022	0.382937	3
A0A023ETR6	NA	Putative rna-binding protein hnrnp-m	unreviewed	1	33	High	16	19	16	Aedes albopictus	FALSE	1.16924	0.003285	0.0291765	3 v 3	1.16924	0.0229557	0.14754	-2.55544	6.21344e-06	0.000110439	-4.00374	7.78347e-08	1.89093e-06	1.4483	0.000763534	0.00782599	3 v 3	-2.55544	0.00320222	0.0347178	3 v 3	-4.00374	0.00027729	0.00303355	3 v 3	1.4483	0.0223889	0.0827482	3	3	3	11.0863	7.08259	8.53089	0.408325	0.299702	0.522708	3
A0A182HAP0	109422171	Large ribosomal subunit protein P2 (60S acidic ribosomal protein P2)	unreviewed	2	90	High	7	13	7	Aedes albopictus	FALSE	1.53364	0.00324722	0.0291765	3 v 3	1.53364	0.0488475	0.164318	-2.69419	1.74119e-05	0.000147256	-4.50689	1.24329e-07	2.2288e-06	1.8127	0.000487509	0.00644291	3 v 3	-2.69419	0.0095203	0.0372285	3 v 3	-4.50689	0.00150322	0.00571302	3 v 3	1.8127	0.0452734	0.101217	3	3	3	9.81473	5.30784	7.12054	0.491292	0.184768	0.74716	3
A0AAA9Z8P2	NA	SAM domain-containing protein	unreviewed	2	3	High	4	4	4	Aedes albopictus	FALSE	0.940241	0.00333937	0.029427	3 v 3	0.940241	0.0179783	0.143826	-1.78951	7.53331e-05	0.000298623	-3.0088	6.15981e-07	4.04405e-06	1.21929	0.00150524	0.0104922	3 v 3	-1.78951	0.0125852	0.0391041	3 v 3	-3.0088	0.00241626	0.00710587	3 v 3	1.21929	0.0060453	0.0728229	3	3	3	7.92945	4.92065	6.13995	0.511731	0.29257	0.264856	3
A0A182G3B9	NA	Uncharacterized protein	unreviewed	1	2	High	4	4	4	Aedes albopictus	FALSE	0.960387	0.0033943	0.029427	3 v 3	0.960387	0.0270791	0.148527	-1.63802	9.48091e-05	0.00033922	-2.87746	5.22554e-07	3.79425e-06	1.23944	0.000862272	0.00809359	3 v 3	-1.63802	0.00599932	0.0349597	3 v 3	-2.87746	0.000698968	0.003999	3 v 3	1.23944	0.0142046	0.0757145	3	3	3	8.98657	6.10911	7.34855	0.36314	0.241636	0.387873	3
A0A182G6W4	NA	Uncharacterized protein	unreviewed	1	31	High	7	7	6	Aedes albopictus	FALSE	1.03091	0.00336547	0.029427	3 v 3	1.03091	0.0245945	0.147759	-2.40684	2.60836e-06	8.48944e-05	-3.7168	3.54943e-08	1.84619e-06	1.30996	0.000518205	0.00672833	3 v 3	-2.40684	0.00512805	0.0349139	3 v 3	-3.7168	0.000130666	0.00269413	3 v 3	1.30996	0.0190125	0.0792222	3	3	3	9.11443	5.39763	6.70759	0.192392	0.288398	0.453647	3
A0AAA9ZDV1	NA	Glucose-methanol-choline oxidoreductase N-terminal domain-containing protein	unreviewed	2	6	High	5	6	5	Aedes albopictus	FALSE	1.28335	0.00337806	0.029427	3 v 3	1.28335	0.0583459	0.170396	-2.58105	1.80238e-05	0.000148226	-4.14345	1.95004e-07	2.54438e-06	1.5624	0.00110013	0.00932595	3 v 3	-2.58105	0.00681669	0.0364469	3 v 3	-4.14345	0.00512441	0.0110792	3 v 3	1.5624	0.0491375	0.103378	3	3	3	9.90484	5.76139	7.32379	0.57181	0.102076	0.644228	3
A0A182G8L9	NA	Ribosome biogenesis protein BRX1 homolog	unreviewed	2	38	High	16	19	16	Aedes albopictus	FALSE	1.34377	0.00342009	0.029427	3 v 3	1.34377	0.0547748	0.168216	-2.31519	1.11335e-05	0.00013336	-3.93801	6.41338e-08	1.84619e-06	1.62282	0.000240396	0.00550417	3 v 3	-2.31519	0.0177507	0.0426482	3 v 3	-3.93801	0.000114944	0.00267353	3 v 3	1.62282	0.0466612	0.101217	3	3	3	10.9917	7.05366	8.67649	0.207966	0.100089	0.650278	3
A0A023ELY8	109429186	Small ribosomal subunit protein eS1	unreviewed	2	73	High	21	43	21	Aedes albopictus	FALSE	1.45322	0.00341638	0.029427	3 v 3	1.45322	0.0556708	0.168451	-2.69697	5.55274e-05	0.000254257	-4.42924	5.47744e-07	3.90031e-06	1.73227	0.00177219	0.0112222	3 v 3	-2.69697	0.011694	0.0385117	3 v 3	-4.42924	0.00700863	0.0135627	3 v 3	1.73227	0.0451654	0.101217	3	3	3	12.3154	7.88614	9.61841	0.772926	0.198821	0.723511	3
A0AAA9ZQ71	NA	DNA helicase (EC 3.6.4.12)	unreviewed	3	2	High	5	5	5	Aedes albopictus	FALSE	1.07899	0.00343954	0.029441	3 v 3	1.07899	0.0170192	0.140385	-2.07994	2.35028e-05	0.000168914	-3.43798	1.95564e-07	2.54438e-06	1.35804	0.000785597	0.00782599	3 v 3	-2.07994	0.00352369	0.0347178	3 v 3	-3.43798	0.000472175	0.00351865	3 v 3	1.35804	0.0125393	0.0746797	3	3	3	6.76473	3.32675	4.68479	0.412168	0.314931	0.414805	3
A0A182G0V7	NA	Uncharacterized protein	unreviewed	1	2	High	2	2	2	Aedes albopictus	FALSE	0.561586	0.00348832	0.0294885	3 v 3	0.561586	0.00580009	0.118354	0.331356	0.179581	0.211279	-0.509283	0.0501392	0.0567328	0.84064	0.00404982	0.0156864	3 v 3	0.331356	0.249627	0.28977	3 v 3	-0.509283	0.120085	0.135157	3 v 3	0.84064	0.0154173	0.0764342	3	3	3	4.47441	3.96513	4.80577	0.347442	0.0784476	0.227187	3
A0A023EJF1	NA	Putative lethal 2 essential for life	unreviewed	2	29	High	6	6	6	Aedes albopictus	FALSE	0.634088	0.00349864	0.0294885	3 v 3	0.634088	0.0157129	0.138322	-0.132535	0.505334	0.54171	-1.04568	0.000226428	0.000346994	0.913142	0.000650794	0.00740526	3 v 3	-0.132535	0.340454	0.381022	3 v 3	-1.04568	0.00103597	0.00500951	3 v 3	0.913142	0.00560865	0.0728229	3	3	3	8.98019	7.93451	8.84765	0.124946	0.0639985	0.168715	3
A0A023EE70	109413835	40S ribosomal protein S24	unreviewed	2	55	High	9	22	9	Aedes albopictus	FALSE	1.44389	0.00348449	0.0294885	3 v 3	1.44389	0.060245	0.171472	-2.64921	5.27352e-05	0.000245937	-4.37216	4.9234e-07	3.71391e-06	1.72295	0.00156019	0.0105653	3 v 3	-2.64921	0.011638	0.0385117	3 v 3	-4.37216	0.00849105	0.015129	3 v 3	1.72295	0.0524361	0.104355	3	3	3	10.9962	6.624	8.34695	0.742279	0.103	0.730274	3
A0AAA9ZZK3	NA	U3 small nucleolar RNA-associated protein 20 N-terminal domain-containing protein	unreviewed	2	2	High	4	5	4	Aedes albopictus	FALSE	0.64457	0.00351698	0.0294927	3 v 3	0.64457	0.0133407	0.130591	-1.69391	0.000202964	0.000550902	-2.61754	4.3581e-06	1.31619e-05	0.923624	0.0123233	0.0286576	3 v 3	-1.69391	0.0343583	0.0601266	3 v 3	-2.61754	0.00956869	0.0164939	3 v 3	0.923624	0.0112214	0.0745473	3	3	3	6.44241	3.82487	4.74849	0.631264	0.272006	0.189977	3
A0AAA9ZLV9	NA	Trailer hitch	unreviewed	2	23	High	9	11	9	Aedes albopictus	FALSE	1.42322	0.00355256	0.0296405	3 v 3	1.42322	0.0499359	0.164448	-2.64168	9.00936e-06	0.000123468	-4.34395	7.15444e-08	1.84619e-06	1.70227	0.000389966	0.00613547	3 v 3	-2.64168	0.0107355	0.0379051	3 v 3	-4.34395	8.59112e-05	0.00267353	3 v 3	1.70227	0.0382129	0.0963248	3	3	3	9.12309	4.77914	6.48141	0.329585	0.254404	0.692147	3
A0A023EPQ7	109412161	Protein SEC13 homolog	unreviewed	2	14	High	4	4	4	Aedes albopictus	FALSE	1.01292	0.00359562	0.0296998	3 v 3	1.01292	0.0508329	0.165288	-1.735	0.000208441	0.000562995	-3.02698	1.41244e-06	6.18924e-06	1.29198	0.00189559	0.0115137	3 v 3	-1.735	0.014559	0.0398444	3 v 3	-3.02698	0.0056204	0.0117641	3 v 3	1.29198	0.0427835	0.100288	3	3	3	8.66206	5.63508	6.92706	0.501382	0.147371	0.527119	3
A0A182GUX2	NA	RRM domain-containing protein	unreviewed	1	4	High	5	5	5	Aedes albopictus	FALSE	1.06902	0.00357914	0.0296998	3 v 3	1.06902	0.0217543	0.146102	-1.98951	3.2759e-05	0.000196911	-3.33758	2.44651e-07	2.60437e-06	1.34807	0.000786855	0.00782599	3 v 3	-1.98951	0.00685296	0.0364469	3 v 3	-3.33758	0.000207554	0.00274297	3 v 3	1.34807	0.0212091	0.0813179	3	3	3	7.57391	4.23633	5.5844	0.295725	0.327037	0.486759	3
A0A182H2Q5	NA	Uncharacterized protein	unreviewed	1	2	High	1	1	1	Aedes albopictus	FALSE	-0.98398	0.00362738	0.0298131	3 v 3	-0.98398	0.0482075	0.164318	-0.320294	0.317118	0.355454	0.384632	0.234395	0.252097	-0.704926	0.0419664	0.0642526	3 v 3	-0.320294	0.413349	0.453997	3 v 3	0.384632	0.387641	0.409607	3 v 3	-0.704926	0.0862546	0.133369	3	3	3	5.17599	5.56062	4.8557	0.536322	0.423703	0.176417	3
A0AAA9ZEV2	NA	E3 ubiquitin-protein ligase listerin (EC 2.3.2.27) (RING-type E3 ubiquitin transferase listerin)	unreviewed	3	8	High	10	10	10	Aedes albopictus	FALSE	0.502398	0.00385441	0.0310653	3 v 3	0.502398	0.00022787	0.0339734	-0.467363	0.168477	0.199351	-1.24881	0.00241443	0.0031782	0.781452	0.0317062	0.0523491	3 v 3	-0.467363	0.378243	0.419058	3 v 3	-1.24881	0.0928977	0.107431	3 v 3	0.781452	0.00432709	0.0728229	3	3	3	8.68196	7.43315	8.2146	0.720342	0.0942165	0.161987	3
A0A023EUS8	NA	Dolichyl-diphosphooligosaccharide--protein glycosyltransferase subunit 1	unreviewed	2	28	High	12	15	12	Aedes albopictus	FALSE	0.61468	0.00384281	0.0310653	3 v 3	0.61468	0.0184104	0.143948	0.845721	0.00430086	0.00680318	-0.0480129	0.841529	0.850799	0.893734	0.00302839	0.0137821	3 v 3	0.845721	0.0290188	0.0543078	3 v 3	-0.0480129	0.833349	0.843111	3 v 3	0.893734	0.0149335	0.0758559	3	3	3	9.63897	9.59095	10.4847	0.337864	0.11046	0.256331	3
A0A182GDK0	NA	Uncharacterized protein	unreviewed	1	10	High	7	7	7	Aedes albopictus	FALSE	0.828812	0.00389257	0.0310653	3 v 3	0.828812	0.0167711	0.140385	-1.86055	6.77817e-05	0.000286443	-2.96842	9.11566e-07	4.90524e-06	1.10787	0.0034159	0.0144617	3 v 3	-1.86055	0.00792212	0.036487	3 v 3	-2.96842	0.00246835	0.00717155	3 v 3	1.10787	0.0166746	0.0775409	3	3	3	8.27183	5.30341	6.41128	0.494451	0.268894	0.370407	3
A0A023EUI0	NA	Putative combgap	unreviewed	2	9	High	4	4	4	Aedes albopictus	FALSE	0.852189	0.00389207	0.0310653	3 v 3	0.852189	0.0421842	0.157953	-2.12059	1.34958e-05	0.000136027	-3.25184	2.24091e-07	2.57082e-06	1.13124	0.00212632	0.0120297	3 v 3	-2.12059	0.00376045	0.0347178	3 v 3	-3.25184	0.00295714	0.00793426	3 v 3	1.13124	0.0268571	0.0865144	3	3	3	7.58482	4.33298	5.46423	0.447107	0.157691	0.401032	3
A0A182GQC9	NA	Uncharacterized protein	unreviewed	2	23	High	15	15	15	Aedes albopictus	FALSE	0.857222	0.00388198	0.0310653	3 v 3	0.857222	0.0356548	0.148586	-1.9565	7.78908e-06	0.000123468	-3.09278	9.08851e-08	2.02303e-06	1.13628	0.000762718	0.00782599	3 v 3	-1.9565	0.00665087	0.0361641	3 v 3	-3.09278	3.18095e-05	0.00267353	3 v 3	1.13628	0.0250173	0.0840662	3	3	3	10.0784	6.98563	8.12191	0.172451	0.187301	0.407134	3
A0A023EES4	109407908	Large ribosomal subunit protein P1 (60S acidic ribosomal protein P1)	unreviewed	2	69	High	5	16	5	Aedes albopictus	FALSE	1.35551	0.00385104	0.0310653	3 v 3	1.35551	0.0483313	0.164318	-2.65279	6.54462e-06	0.000113876	-4.28735	6.01707e-08	1.84619e-06	1.63456	0.000422578	0.00617787	3 v 3	-2.65279	0.00878429	0.0370198	3 v 3	-4.28735	0.000204923	0.00274297	3 v 3	1.63456	0.0414026	0.0992833	3	3	3	11.4001	7.11279	8.74735	0.341522	0.201414	0.66509	3
A0A023EVD8	NA	Transmembrane 9 superfamily member	unreviewed	2	3	High	1	1	1	Aedes albopictus	FALSE	0.524211	0.00401494	0.0310752	3 v 3	0.524211	0.00136021	0.0926065	1.09436	0.000772211	0.00152323	0.291096	0.243446	0.260981	0.803265	0.00609977	0.019252	3 v 3	1.09436	0.038795	0.0645153	3 v 3	0.291096	0.342883	0.366084	3 v 3	0.803265	0.00555029	0.0728229	3	3	3	4.47008	4.76118	5.56444	0.405632	0.164098	0.0770516	3
A0A023EM15	NA	Eukaryotic translation initiation factor 3 subunit G (eIF3g) (Eukaryotic translation initiation factor 3 RNA-binding subunit) (eIF-3 RNA-binding subunit) (Eukaryotic translation initiation factor 3 subunit 4)	unreviewed	2	19	High	5	6	5	Aedes albopictus	FALSE	0.550283	0.0041359	0.0310752	3 v 3	0.550283	0.00348247	0.0991952	-1.37828	0.000417619	0.000919206	-2.20761	7.293e-06	1.84403e-05	0.829337	0.0118342	0.0279535	3 v 3	-1.37828	0.0430695	0.0688529	3 v 3	-2.20761	0.0121438	0.0194041	3 v 3	0.829337	0.00616239	0.0728229	3	3	3	7.4904	5.28279	6.11212	0.54704	0.196928	0.121336	3
A0A182GUX7	NA	RNA helicase (EC 3.6.4.13)	unreviewed	2	4	High	5	5	5	Aedes albopictus	FALSE	0.558231	0.00419044	0.0310752	3 v 3	0.558231	0.0209632	0.144768	-0.914638	0.00107312	0.00201042	-1.75192	4.45308e-06	1.33754e-05	0.837285	0.00199198	0.0118223	3 v 3	-0.914638	0.00687321	0.0364469	3 v 3	-1.75192	0.000707024	0.003999	3 v 3	0.837285	0.0158394	0.0770057	3	3	3	7.25594	5.50402	6.3413	0.175671	0.0852407	0.233038	3
A0A023EVY9	NA	RNA helicase (EC 3.6.4.13)	unreviewed	2	7	High	4	4	3	Aedes albopictus	FALSE	0.562311	0.00406746	0.0310752	3 v 3	0.562311	0.00900262	0.126097	-1.06968	0.000223983	0.000595248	-1.91105	1.22362e-06	5.78105e-06	0.841364	0.00137929	0.010127	3 v 3	-1.06968	0.00983919	0.0374739	3 v 3	-1.91105	6.03487e-05	0.00267353	3 v 3	0.841364	0.0109041	0.0742473	3	3	3	7.21616	5.30511	6.14647	0.0572059	0.100228	0.218585	3
A0AAA9ZUF2	NA	MADF domain-containing protein	unreviewed	2	2	Medium	1	1	1	Aedes albopictus	FALSE	0.577133	0.00398751	0.0310752	3 v 3	0.577133	0.00335464	0.0991952	-0.926401	0.00348254	0.00564632	-1.78259	2.10391e-05	4.28564e-05	0.856187	0.00567115	0.0186257	3 v 3	-0.926401	0.0450253	0.0710179	3 v 3	-1.78259	0.0116764	0.0188037	3 v 3	0.856187	0.00610569	0.0728229	3	3	3	8.00268	6.22009	7.07628	0.425836	0.144629	0.208704	3
A0A182GEM6	NA	Eukaryotic translation initiation factor 3 subunit C (eIF3c) (Eukaryotic translation initiation factor 3 subunit 8)	unreviewed	2	9	High	9	9	8	Aedes albopictus	FALSE	0.631023	0.00428807	0.0310752	3 v 3	0.631023	0.0219093	0.146102	-0.781574	0.0150484	0.0212971	-1.69165	7.0151e-05	0.000122764	0.910077	0.00652536	0.0201117	3 v 3	-0.781574	0.0992199	0.130999	3 v 3	-1.69165	0.0217798	0.0306524	3 v 3	0.910077	0.00877215	0.0728991	3	3	3	8.43542	6.74377	7.65384	0.507301	0.146331	0.241262	3
A0AAA9ZKI8	NA	Beta-1,4-N-acetylgalactosaminyltransferase (EC 2.4.1.-) (Beta-4-GalNAcT)	unreviewed	2	5	High	2	2	2	Aedes albopictus	FALSE	0.66857	0.00430764	0.0310752	3 v 3	0.66857	0.019916	0.144541	-0.040944	0.854618	0.870945	-0.988568	0.000919859	0.00128021	0.947624	0.00124759	0.00976372	3 v 3	-0.040944	0.835719	0.853797	3 v 3	-0.988568	0.00922224	0.0160997	3 v 3	0.947624	0.00267038	0.0728229	3	3	3	4.73932	3.75075	4.69837	0.272415	0.183091	0.15944	3
A0AAA9ZB86	NA	E3 ubiquitin-protein ligase (EC 2.3.2.26)	unreviewed	3	1	High	3	3	3	Aedes albopictus	FALSE	0.75956	0.00417835	0.0310752	3 v 3	0.75956	0.0117587	0.127475	-0.112662	0.594052	0.626655	-1.15128	0.000174938	0.000275236	1.03861	0.000398098	0.00617787	3 v 3	-0.112662	0.436476	0.477495	3 v 3	-1.15128	0.00197133	0.00641854	3 v 3	1.03861	0.00365932	0.0728229	3	3	3	3.71061	2.55934	3.59795	0.189309	0.200779	0.113037	3
A0A182HBK6	NA	Uncharacterized protein	unreviewed	1	23	High	10	11	10	Aedes albopictus	FALSE	0.783289	0.00419848	0.0310752	3 v 3	0.783289	0.0332612	0.148586	-1.73065	6.69355e-05	0.000285903	-2.79299	8.03649e-07	4.5398e-06	1.06234	0.00277877	0.0133446	3 v 3	-1.73065	0.00823198	0.0366778	3 v 3	-2.79299	0.00735577	0.0139156	3 v 3	1.06234	0.0310915	0.0903422	3	3	3	9.38504	6.59205	7.65439	0.464912	0.0902651	0.365112	3
A0AAA9Z7V7	NA	Uncharacterized protein	unreviewed	1	19	High	13	14	13	Aedes albopictus	FALSE	0.879992	0.00395184	0.0310752	3 v 3	0.879992	0.0306209	0.148586	-2.119	1.45321e-05	0.000141303	-3.27805	2.2262e-07	2.57082e-06	1.15905	0.00189571	0.0115137	3 v 3	-2.119	0.00399236	0.0347178	3 v 3	-3.27805	0.00308412	0.00808472	3 v 3	1.15905	0.0253625	0.0841984	3	3	3	10.1713	6.89328	8.05232	0.456127	0.15933	0.401952	3
A0AAB0A3T4	NA	Rho guanine nucleotide exchange factor vav3	unreviewed	1	4	High	2	2	2	Aedes albopictus	FALSE	0.885096	0.00422931	0.0310752	3 v 3	0.885096	0.0158144	0.138322	-1.55348	8.03906e-05	0.00031341	-2.71763	4.49548e-07	3.50308e-06	1.16415	0.000802442	0.00782599	3 v 3	-1.55348	0.00373676	0.0347178	3 v 3	-2.71763	0.00159947	0.00580318	3 v 3	1.16415	0.0143879	0.0757145	3	3	3	6.75468	4.03706	5.20121	0.180133	0.366179	0.30783	3
A0A182GQP4	NA	Uncharacterized protein	unreviewed	1	18	High	18	19	18	Aedes albopictus	FALSE	0.889453	0.00408448	0.0310752	3 v 3	0.889453	0.03364	0.148586	-2.2989	4.79691e-06	9.91162e-05	-3.46741	8.64359e-08	2.01116e-06	1.16851	0.00137382	0.010127	3 v 3	-2.2989	0.00243979	0.0347178	3 v 3	-3.46741	0.00332001	0.00838871	3 v 3	1.16851	0.0369187	0.0946618	3	3	3	9.86275	6.39534	7.56385	0.402096	0.0819864	0.42331	3
A0A182G6F1	NA	Uncharacterized protein	unreviewed	1	23	High	19	20	11	Aedes albopictus	FALSE	1.05225	0.00429114	0.0310752	3 v 3	1.05225	0.0456859	0.160719	-2.35492	1.24903e-05	0.000134484	-3.68623	1.67724e-07	2.44008e-06	1.3313	0.00134343	0.0099574	3 v 3	-2.35492	0.00438579	0.0347178	3 v 3	-3.68623	0.0023025	0.00695838	3 v 3	1.3313	0.0349239	0.0927537	3	3	3	11.2159	7.52969	8.861	0.474272	0.177507	0.513616	3
A0AAA9ZRA8	NA	t-SNARE coiled-coil homology domain-containing protein	unreviewed	2	4	High	4	4	4	Aedes albopictus	FALSE	1.05794	0.00410403	0.0310752	3 v 3	1.05794	0.0172173	0.141182	-1.45443	0.000306291	0.000743072	-2.79142	8.9249e-07	4.81828e-06	1.33699	0.000587759	0.00713954	3 v 3	-1.45443	0.0072515	0.0364469	3 v 3	-2.79142	0.00125878	0.00536502	3 v 3	1.33699	0.0139727	0.0756067	3	3	3	6.59964	3.80821	5.1452	0.255553	0.406978	0.373004	3
A0A023EW72	NA	RNA helicase (EC 3.6.4.13)	unreviewed	2	32	High	26	30	26	Aedes albopictus	FALSE	1.15131	0.00418431	0.0310752	3 v 3	1.15131	0.0388172	0.153769	-2.1679	2.07452e-05	0.000158173	-3.59827	1.63307e-07	2.43322e-06	1.43036	0.000655176	0.00740526	3 v 3	-2.1679	0.0108808	0.0379051	3 v 3	-3.59827	8.92673e-05	0.00267353	3 v 3	1.43036	0.0343343	0.0920631	3	3	3	11.4672	7.86892	9.29928	0.284034	0.256383	0.577676	3
A0A023EFN1	109416926	Small ribosomal subunit protein eS17 (40S ribosomal protein S17)	unreviewed	2	60	High	7	16	7	Aedes albopictus	FALSE	1.17166	0.00425827	0.0310752	3 v 3	1.17166	0.0586539	0.170396	-2.5053	7.08151e-05	0.000292139	-3.95601	1.05916e-06	5.40041e-06	1.45072	0.00420787	0.0159436	3 v 3	-2.5053	0.0144453	0.0398298	3 v 3	-3.95601	0.0107355	0.0178309	3 v 3	1.45072	0.0455759	0.101217	3	3	3	10.7897	6.83365	8.28437	0.799314	0.168038	0.608929	3
A0AAB0AAG0	NA	Another transcription unit protein	unreviewed	1	18	High	10	11	10	Aedes albopictus	FALSE	1.21542	0.00425573	0.0310752	3 v 3	1.21542	0.0343422	0.148586	-2.46827	1.51577e-05	0.000141884	-3.96274	1.60993e-07	2.43322e-06	1.49447	0.000956558	0.00863516	3 v 3	-2.46827	0.00552676	0.0349139	3 v 3	-3.96274	0.000289664	0.00304552	3 v 3	1.49447	0.0283438	0.0877063	3	3	3	10.0018	6.03906	7.53354	0.420532	0.333639	0.58688	3
A0A182H631	NA	Uncharacterized protein	unreviewed	1	19	High	10	10	10	Aedes albopictus	FALSE	1.28803	0.00395637	0.0310752	3 v 3	1.28803	0.0492931	0.164448	-2.23793	0.000135332	0.000426916	-3.80501	1.08884e-06	5.45082e-06	1.56708	0.00201312	0.0118223	3 v 3	-2.23793	0.0152061	0.0403463	3 v 3	-3.80501	0.00660652	0.0131092	3 v 3	1.56708	0.0396702	0.0986251	3	3	3	9.67026	5.86525	7.43233	0.698201	0.223307	0.641154	3
A0A182GZI1	NA	Ribosomal protein L19	unreviewed	2	47	High	15	48	15	Aedes albopictus	FALSE	1.33262	0.00428474	0.0310752	3 v 3	1.33262	0.0610988	0.172314	-2.48896	6.76365e-05	0.000286443	-4.10063	6.64513e-07	4.12221e-06	1.61167	0.00196066	0.0117782	3 v 3	-2.48896	0.0124411	0.0390035	3 v 3	-4.10063	0.00866632	0.0153413	3 v 3	1.61167	0.0521537	0.104271	3	3	3	12.117	8.01641	9.62808	0.719453	0.120104	0.689676	3
A0A023EUR7	NA	Putative cpij007333 amylase	unreviewed	1	39	High	25	30	2	Aedes albopictus	FALSE	1.36291	0.00410592	0.0310752	3 v 3	1.36291	0.0633164	0.173935	-2.31245	0.000557552	0.00115638	-3.95442	5.62813e-06	1.55458e-05	1.64196	0.00573862	0.0186618	3 v 3	-2.31245	0.0389848	0.0646851	3 v 3	-3.95442	0.0206108	0.0293342	3 v 3	1.64196	0.0521001	0.104271	3	3	3	10.9184	6.96402	8.60598	1.03131	0.12717	0.704111	3
A0AAA9ZPC1	NA	BUD13 homolog	unreviewed	2	8	High	4	4	4	Aedes albopictus	FALSE	1.43473	0.00406669	0.0310752	3 v 3	1.43473	0.0204486	0.144768	-2.61267	9.35828e-06	0.000123468	-4.32646	6.94872e-08	1.84619e-06	1.71378	0.000350456	0.00610601	3 v 3	-2.61267	0.00435479	0.0347178	3 v 3	-4.32646	0.00177617	0.00612852	3 v 3	1.71378	0.0178019	0.0783187	3	3	3	7.11776	2.7913	4.50509	0.253097	0.566177	0.505386	3
A0AAA9ZG09	NA	Transport and Golgi organization protein 1	unreviewed	2	11	High	13	14	13	Aedes albopictus	FALSE	1.58479	0.00421454	0.0310752	3 v 3	1.58479	0.0569496	0.169198	-0.48303	0.2381	0.273699	-2.34688	9.10633e-05	0.000153977	1.86385	0.000580129	0.00709907	3 v 3	-0.48303	0.440321	0.481064	3 v 3	-2.34688	0.00479977	0.0106294	3 v 3	1.86385	0.0518118	0.104073	3	3	3	8.58824	6.24137	8.10521	0.46072	0.221956	0.829193	3
A0A182G469	NA	60S ribosomal protein L7a	unreviewed	1	42	High	20	37	20	Aedes albopictus	FALSE	1.42394	0.00433434	0.0311319	3 v 3	1.42394	0.0514746	0.165526	-2.55552	4.94523e-05	0.000238988	-4.25851	4.16133e-07	3.39693e-06	1.70299	0.00124785	0.00976372	3 v 3	-2.55552	0.0103407	0.0378169	3 v 3	-4.25851	0.00276074	0.00756633	3 v 3	1.70299	0.0426896	0.100288	3	3	3	12.7849	8.52637	10.2294	0.625834	0.259461	0.724042	3
A0A023EKP1	NA	Putative secreted protein	unreviewed	1	8	High	2	2	2	Aedes albopictus	FALSE	0.826931	0.00454619	0.031511	3 v 3	0.826931	0.023912	0.14754	-1.30228	0.00016608	0.000478127	-2.40827	6.1102e-07	4.04405e-06	1.10599	0.000602501	0.00724791	3 v 3	-1.30228	0.0123121	0.0388394	3 v 3	-2.40827	0.000636044	0.00387376	3 v 3	1.10599	0.0111946	0.0745473	3	3	3	7.05059	4.64232	5.74831	0.119291	0.238729	0.326309	3
A0AAB0A3E1	NA	Formin-like protein	unreviewed	2	25	High	24	25	24	Aedes albopictus	FALSE	0.843735	0.00455209	0.031511	3 v 3	0.843735	0.04136	0.157953	-1.38954	0.000713115	0.00142537	-2.51233	4.53533e-06	1.3454e-05	1.12279	0.00314748	0.0139948	3 v 3	-1.38954	0.025113	0.0505624	3 v 3	-2.51233	0.0120038	0.019199	3 v 3	1.12279	0.034297	0.0920631	3	3	3	10.3391	7.82679	8.94958	0.52831	0.103496	0.406295	3
A0A023ER06	NA	Putative rna-binding protein lark	unreviewed	1	44	High	15	18	15	Aedes albopictus	FALSE	0.965975	0.0045368	0.031511	3 v 3	0.965975	0.0285399	0.148586	-1.98274	2.97285e-05	0.000190499	-3.22777	2.95731e-07	2.84456e-06	1.24503	0.00126187	0.00976372	3 v 3	-1.98274	0.00493361	0.0349139	3 v 3	-3.22777	0.00196747	0.00641854	3 v 3	1.24503	0.0199597	0.0798873	3	3	3	9.37586	6.14809	7.39312	0.445143	0.203454	0.415403	3
A0A182GZD4	NA	DNA-directed RNA polymerase subunit (EC 2.7.7.6)	unreviewed	3	1	High	1	1	1	Aedes albopictus	FALSE	0.967976	0.00453889	0.031511	3 v 3	0.967976	0.0198999	0.144541	-1.87631	8.49343e-05	0.000321891	-3.12334	7.79697e-07	4.5037e-06	1.24703	0.00196889	0.0117848	3 v 3	-1.87631	0.00755878	0.036487	3 v 3	-3.12334	0.00128477	0.00539617	3 v 3	1.24703	0.0136252	0.0756067	3	3	3	7.14693	4.0236	5.27063	0.49108	0.366931	0.358978	3
A0A182GCB5	NA	RNA helicase (EC 3.6.4.13)	unreviewed	2	2	High	2	2	2	Aedes albopictus	FALSE	1.26914	0.00444327	0.031511	3 v 3	1.26914	0.0350816	0.148586	-2.21028	1.12986e-05	0.000134364	-3.75848	6.53739e-08	1.84619e-06	1.5482	0.000244895	0.00550417	3 v 3	-2.21028	0.0156451	0.0405349	3 v 3	-3.75848	2.12384e-05	0.00267353	3 v 3	1.5482	0.0326653	0.091003	3	3	3	7.55635	3.79787	5.34607	0.180655	0.205603	0.582407	3
A0A023EKQ8	NA	60S ribosomal protein L13	unreviewed	1	47	High	14	29	14	Aedes albopictus	FALSE	1.33132	0.00446754	0.031511	3 v 3	1.33132	0.0524207	0.166185	-2.54419	3.10691e-05	0.000193801	-4.15457	3.01317e-07	2.86078e-06	1.61038	0.00123521	0.00976372	3 v 3	-2.54419	0.00811661	0.0365579	3 v 3	-4.15457	0.00237698	0.00705029	3 v 3	1.61038	0.0405331	0.0989908	3	3	3	11.6745	7.5199	9.13028	0.582299	0.245115	0.671294	3
A0A182HAY3	NA	Uncharacterized protein	unreviewed	1	35	High	21	22	21	Aedes albopictus	FALSE	1.33754	0.00456847	0.031511	3 v 3	1.33754	0.065978	0.176228	-2.54638	9.61711e-05	0.000341379	-4.16298	1.07214e-06	5.43303e-06	1.6166	0.00294471	0.0136265	3 v 3	-2.54638	0.0154883	0.0404479	3 v 3	-4.16298	0.010694	0.017798	3 v 3	1.6166	0.0534143	0.104848	3	3	3	10.4805	6.31747	7.93407	0.812137	0.140199	0.707368	3
P45842	RpL34	Large ribosomal subunit protein eL34 (60S ribosomal protein L34) (L31)	reviewed	2	28	High	4	8	4	Aedes albopictus	FALSE	1.34599	0.00452566	0.031511	3 v 3	1.34599	0.0668469	0.17665	-2.50149	6.03721e-05	0.000269717	-4.12654	5.76589e-07	3.93606e-06	1.62505	0.00175203	0.011189	3 v 3	-2.50149	0.0118888	0.0385117	3 v 3	-4.12654	0.00790483	0.0144452	3 v 3	1.62505	0.0560398	0.10656	3	3	3	10.2493	6.12273	7.74778	0.683142	0.103083	0.714151	3
A0A023EM32	109422711	Small ribosomal subunit protein uS5 (40S ribosomal protein S2)	unreviewed	2	54	High	17	43	17	Aedes albopictus	FALSE	1.35963	0.00443508	0.031511	3 v 3	1.35963	0.0578912	0.170396	-2.55087	7.69981e-05	0.000304008	-4.18955	7.94413e-07	4.52942e-06	1.63868	0.00229135	0.0123259	3 v 3	-2.55087	0.0127949	0.0392541	3 v 3	-4.18955	0.00642148	0.0129141	3 v 3	1.63868	0.0464883	0.101217	3	3	3	12.7203	8.5307	10.1694	0.745277	0.22707	0.710285	3
A0AAA9Z916	NA	CWF21 domain-containing protein	unreviewed	1	9	High	1	1	1	Aedes albopictus	FALSE	1.63923	0.00457787	0.031511	3 v 1	1.63923	NA	NA	-1.98336	3.73706e-05	0.000209281	-4.0082	2.1987e-06	8.13414e-06	2.02484	0.000407812	0.00617787	3 v 3	-1.98336	0.00199626	0.0347178	1 v 3	-4.0082	NA	NA	3 v 1	2.02484	NA	NA	3	1	3	5.0082	1	3.02484	0.252224	NA	0.350271	1
A0A023EGC9	NA	Putative serine/arginine-rich splicing factor 7-like protein	unreviewed	1	39	High	7	8	7	Aedes albopictus	FALSE	0.863366	0.0046236	0.0315923	3 v 3	0.863366	0.0423146	0.157953	-2.31806	1.20132e-05	0.000134484	-3.46048	2.5787e-07	2.67925e-06	1.14242	0.0032943	0.0141858	3 v 3	-2.31806	0.00547216	0.0349139	3 v 3	-3.46048	0.00713144	0.0136874	3 v 3	1.14242	0.0370182	0.0947689	3	3	3	7.82074	4.36026	5.50268	0.552455	0.0918367	0.420035	3
A0A1W7R8V2	NA	Putative cytochrome	unreviewed	1	28	High	8	8	8	Aedes albopictus	FALSE	1.04456	0.00465173	0.0315923	3 v 3	1.04456	0.0200948	0.144541	-1.89316	2.40354e-05	0.00017103	-3.21677	1.52214e-07	2.41786e-06	1.32361	0.000477948	0.00644291	3 v 3	-1.89316	0.0136641	0.0394268	3 v 3	-3.21677	0.00345605	0.00861912	3 v 3	1.32361	0.0157343	0.0770057	3	3	3	8.12586	4.90909	6.23271	0.0769702	0.379532	0.41928	3
A0A182G1E5	NA	Signal recognition particle subunit SRP72	unreviewed	2	3	High	2	2	2	Aedes albopictus	FALSE	1.08491	0.00467565	0.0315923	3 v 3	1.08491	0.0311091	0.148586	-1.29024	0.00080937	0.00158894	-2.6542	1.56014e-06	6.55815e-06	1.36396	0.000533542	0.00672833	3 v 3	-1.29024	0.0337301	0.0592516	3 v 3	-2.6542	0.000164935	0.00271886	3 v 3	1.36396	0.0318907	0.091003	3	3	3	5.00377	2.34957	3.71354	0.245746	0.211607	0.523354	3
A0A023EUN8	NA	Nucleolar GTP-binding protein 1	unreviewed	2	22	High	15	16	15	Aedes albopictus	FALSE	1.26751	0.00467618	0.0315923	3 v 3	1.26751	0.0554275	0.168216	-2.39202	1.15937e-05	0.000134484	-3.93858	9.3069e-08	2.02303e-06	1.54656	0.000469781	0.00641387	3 v 3	-2.39202	0.0155381	0.0404479	3 v 3	-3.93858	3.24856e-05	0.00267353	3 v 3	1.54656	0.0413882	0.0992833	3	3	3	10.5184	6.57979	8.12635	0.227267	0.237886	0.650853	3
A0A023EE66	109422977	Putative 40s ribosomal protein	unreviewed	1	74	High	10	17	10	Aedes albopictus	FALSE	1.59003	0.0046853	0.0315923	3 v 3	1.59003	0.0520046	0.166115	-2.97774	2.82072e-05	0.000184295	-4.84683	2.79308e-07	2.77485e-06	1.86909	0.00121329	0.00976372	3 v 3	-2.97774	0.00914297	0.0371335	3 v 3	-4.84683	0.00209604	0.00660192	3 v 3	1.86909	0.0453696	0.101217	3	3	3	10.8963	6.04945	7.91854	0.675921	0.303451	0.821283	3
A0A023EUM9	NA	Putative splicing factor srp54	unreviewed	1	23	High	10	11	10	Aedes albopictus	FALSE	0.844279	0.0047369	0.0318104	3 v 3	0.844279	0.0513702	0.165526	-1.55009	0.00298946	0.00492189	-2.67343	4.50035e-05	8.25148e-05	1.12333	0.0187148	0.0370753	3 v 3	-1.55009	0.0838457	0.113697	3 v 3	-2.67343	0.0376361	0.0480256	3 v 3	1.12333	0.0471021	0.101217	3	3	3	9.38459	6.71116	7.83449	0.930652	0.0585711	0.448442	3
A0AAA9ZC13	NA	Elongation factor 1 beta/delta chain	unreviewed	2	3	High	1	1	1	Aedes albopictus	FALSE	1.12302	0.00475676	0.0318144	3 v 3	1.12302	0.0496771	0.164448	-0.332196	0.274192	0.311297	-1.73427	9.82349e-05	0.000164923	1.40207	0.000542486	0.00678929	3 v 3	-0.332196	0.23387	0.273593	3 v 3	-1.73427	0.013896	0.0214721	3 v 3	1.40207	0.0437715	0.100968	3	3	3	4.16541	2.43114	3.83321	0.344978	0.540936	0.0766688	3
A0A182HDN8	109422324	Uncharacterized protein	unreviewed	2	2	High	2	2	2	Aedes albopictus	FALSE	1.154	0.00481166	0.0318933	3 v 3	1.154	0.0608052	0.172229	-1.54709	0.00100261	0.00190714	-2.98014	3.86335e-06	1.19742e-05	1.43306	0.00172289	0.0110957	3 v 3	-1.54709	0.0308108	0.0565635	3 v 3	-2.98014	0.00358105	0.00883681	3 v 3	1.43306	0.0506315	0.103949	3	3	3	6.60633	3.62618	5.05924	0.54257	0.624271	0.154568	3
A0A182G9S9	NA	aspartate carbamoyltransferase (EC 2.1.3.2)	unreviewed	2	2	High	1	1	1	Aedes albopictus	FALSE	1.32508	0.00482063	0.0318933	3 v 3	1.32508	0.0372996	0.14993	-0.477442	0.211559	0.245581	-2.08158	0.000134871	0.000219515	1.60414	0.00102551	0.0089165	3 v 3	-0.477442	0.252984	0.293256	3 v 3	-2.08158	0.0126699	0.0199724	3 v 3	1.60414	0.0286586	0.0877063	3	3	3	4.80188	2.72031	4.32444	0.476964	0.638137	0.389253	3
A0A1W7R882	NA	Putative proliferation-associated nucleolar protein nol1	unreviewed	2	7	High	4	4	4	Aedes albopictus	FALSE	1.40755	0.00482647	0.0318933	3 v 3	1.40755	0.0551482	0.168216	-2.6087	9.24587e-06	0.000123468	-4.2953	7.26408e-08	1.84619e-06	1.6866	0.000388429	0.00613547	3 v 3	-2.6087	0.0155075	0.0404479	3 v 3	-4.2953	0.00035453	0.00324623	3 v 3	1.6866	0.0545436	0.105078	3	3	3	7.77762	3.48232	5.16892	0.286153	0.116793	0.734502	3
A0A023EWB0	NA	Putative serine/threonine protein kinase chk2	unreviewed	1	1	High	1	1	1	Aedes albopictus	FALSE	0.687552	0.00490511	0.0322452	3 v 3	0.687552	0.0250239	0.148527	-0.728604	0.0123012	0.0176817	-1.69521	2.65646e-05	5.25991e-05	0.966606	0.00225069	0.012322	3 v 3	-0.728604	0.0549137	0.0818507	3 v 3	-1.69521	0.00320705	0.00826179	3 v 3	0.966606	0.0202369	0.0806038	3	3	3	6.26885	4.57364	5.54025	0.343871	0.301692	0.114875	3
A0A023EU34	NA	DUF4780 domain-containing protein	unreviewed	1	39	High	18	21	18	Aedes albopictus	FALSE	1.09019	0.00491875	0.0322452	3 v 3	1.09019	0.0467889	0.162228	-1.86083	7.43852e-05	0.000298623	-3.23007	4.43749e-07	3.50308e-06	1.36924	0.000858448	0.00809359	3 v 3	-1.86083	0.0104195	0.0378537	3 v 3	-3.23007	0.000620763	0.00387328	3 v 3	1.36924	0.0328898	0.091003	3	3	3	10.9552	7.72517	9.09441	0.367792	0.220371	0.534579	3
A0A182GKN8	NA	protein O-GlcNAc transferase (EC 2.4.1.255)	unreviewed	2	4	High	3	3	3	Aedes albopictus	FALSE	1.18484	0.00500874	0.0325765	3 v 3	1.18484	0.0626367	0.173228	-2.32555	3.44035e-05	0.000202024	-3.78944	3.44952e-07	3.09707e-06	1.46389	0.00139341	0.0101406	3 v 3	-2.32555	0.00886523	0.0370198	3 v 3	-3.78944	0.0041464	0.00966943	3 v 3	1.46389	0.0524881	0.104355	3	3	3	9.48409	5.69465	7.15854	0.518171	0.130063	0.636527	3
A0A023ELC0	NA	Large ribosomal subunit protein uL13 (60S ribosomal protein L13a)	unreviewed	2	62	High	24	58	24	Aedes albopictus	FALSE	1.23232	0.00500826	0.0325765	3 v 3	1.23232	0.0588075	0.170396	-2.44754	2.32705e-05	0.000168437	-3.95891	2.39985e-07	2.60437e-06	1.51137	0.00116915	0.00966381	3 v 3	-2.44754	0.00779111	0.036487	3 v 3	-3.95891	0.00190009	0.00635042	3 v 3	1.51137	0.0458969	0.101217	3	3	3	11.4741	7.51517	9.02654	0.49523	0.199566	0.64736	3
A0AAA9YYZ8	NA	Large ribosomal subunit protein uL4 C-terminal domain-containing protein	unreviewed	1	50	High	32	74	32	Aedes albopictus	FALSE	1.18132	0.0050525	0.0326755	3 v 3	1.18132	0.0637865	0.174933	-2.35859	4.04551e-05	0.000214334	-3.81897	4.4049e-07	3.50308e-06	1.46038	0.00177642	0.0112222	3 v 3	-2.35859	0.00894856	0.0370198	3 v 3	-3.81897	0.00528735	0.0113271	3 v 3	1.46038	0.0500976	0.103464	3	3	3	12.9693	9.1503	10.6107	0.58162	0.145252	0.627913	3
A0A023ERD7	NA	Putative wd repeat domain 68	unreviewed	1	4	High	1	1	1	Aedes albopictus	FALSE	1.21464	0.00506351	0.0326755	3 v 3	1.21464	0.0345593	0.148586	-2.10837	2.48297e-05	0.000173937	-3.60207	1.49462e-07	2.3972e-06	1.49369	0.000443964	0.0062155	3 v 3	-2.10837	0.014953	0.0402028	3 v 3	-3.60207	6.84502e-05	0.00267353	3 v 3	1.49369	0.0317978	0.091003	3	3	3	7.09655	3.49449	4.98818	0.231333	0.265828	0.587081	3
A0AAA9ZP84	NA	Eukaryotic translation initiation factor 3 subunit I (eIF3i)	unreviewed	2	25	High	8	8	8	Aedes albopictus	FALSE	0.515207	0.00522553	0.0328235	3 v 3	0.515207	0.00237169	0.0991952	-1.43378	0.000414403	0.000915177	-2.22804	9.56289e-06	2.23766e-05	0.794261	0.0180003	0.036268	3 v 3	-1.43378	0.0480843	0.0742836	3 v 3	-2.22804	0.020471	0.0292112	3 v 3	0.794261	0.00200731	0.0728229	3	3	3	9.31788	7.08984	7.8841	0.605285	0.118724	0.142686	3
A0A182GP49	109430952	Cyclin-Q (Cyclin-related protein FAM58A)	unreviewed	1	19	High	5	6	5	Aedes albopictus	FALSE	0.696244	0.00519922	0.0328235	3 v 3	0.696244	0.030825	0.148586	-1.59597	7.39903e-05	0.000298307	-2.57127	9.15741e-07	4.9117e-06	0.975298	0.00308739	0.0138807	3 v 3	-1.59597	0.0054167	0.0349139	3 v 3	-2.57127	0.00195812	0.00641854	3 v 3	0.975298	0.028502	0.0877063	3	3	3	8.65514	6.08387	7.05917	0.350152	0.157468	0.363025	3
A0AAA9Z4C4	NA	Serine/threonine-protein kinase RIO1 (EC 2.7.11.1)	unreviewed	2	9	High	5	5	1	Aedes albopictus	FALSE	0.832823	0.00511915	0.0328235	3 v 3	0.832823	0.0469456	0.162428	-2.00507	5.27272e-06	0.000103041	-3.11695	7.0561e-08	1.84619e-06	1.11188	0.000787897	0.00782599	3 v 3	-2.00507	0.00385996	0.0347178	3 v 3	-3.11695	0.00183317	0.00620256	3 v 3	1.11188	0.0405374	0.0989908	3	3	3	7.42436	4.30742	5.41929	0.232493	0.00728641	0.400221	3
A0AAA9ZYK5	NA	MADF domain-containing protein	unreviewed	2	4	High	1	1	1	Aedes albopictus	FALSE	1.02293	0.00521546	0.0328235	3 v 3	1.02293	0.0236925	0.14754	-2.54939	9.26787e-06	0.000123468	-3.85137	1.72905e-07	2.44008e-06	1.30198	0.00216445	0.0120856	3 v 3	-2.54939	0.00509553	0.0349139	3 v 3	-3.85137	0.00368973	0.00897014	3 v 3	1.30198	0.0205238	0.0807662	3	3	3	6.5111	2.65973	3.96171	0.594109	0.219742	0.441023	3
A0A023EG18	NA	60S ribosomal protein L27	unreviewed	1	47	High	7	20	7	Aedes albopictus	FALSE	1.15268	0.00515411	0.0328235	3 v 3	1.15268	0.0614641	0.172676	-2.4118	3.78897e-05	0.000209281	-3.84353	4.78674e-07	3.67398e-06	1.43174	0.00224773	0.012322	3 v 3	-2.4118	0.00849314	0.0370198	3 v 3	-3.84353	0.00479961	0.0106294	3 v 3	1.43174	0.0470655	0.101217	3	3	3	11.06	7.21649	8.64823	0.605645	0.186278	0.618343	3
A0A023EKM0	109399345	Putative alternative splicing factor asf/sf2 rrm superfamily	unreviewed	1	49	High	12	15	12	Aedes albopictus	FALSE	1.29342	0.00521211	0.0328235	3 v 3	1.29342	0.068969	0.178406	-2.78042	3.88042e-06	9.73107e-05	-4.35289	4.7245e-08	1.84619e-06	1.57247	0.000532199	0.00672833	3 v 3	-2.78042	0.0112866	0.0383882	3 v 3	-4.35289	0.000175352	0.00274297	3 v 3	1.57247	0.0545234	0.105078	3	3	3	11.0501	6.69725	8.26973	0.281016	0.141983	0.696983	3
Q5MIR5	NA	Large ribosomal subunit protein uL15 (60S ribosomal protein L27a)	unreviewed	2	44	High	9	13	9	Aedes albopictus	FALSE	1.52476	0.00519954	0.0328235	3 v 3	1.52476	0.0693233	0.178478	-2.60105	0.000118318	0.000395301	-4.40487	9.67521e-07	5.04611e-06	1.80381	0.00192668	0.0116589	3 v 3	-2.60105	0.0165907	0.041742	3 v 3	-4.40487	0.00717784	0.0137283	3 v 3	1.80381	0.0576236	0.108069	3	3	3	11.7105	7.30567	9.10948	0.76806	0.189927	0.831209	3
A0A023EHM0	109622065	Large ribosomal subunit protein eL33 (60S ribosomal protein L35a)	unreviewed	2	47	High	11	24	11	Aedes albopictus	FALSE	1.297	0.00527817	0.0330286	3 v 3	1.297	0.0653971	0.175056	-2.51959	3.31761e-05	0.000197979	-4.09564	3.39274e-07	3.06274e-06	1.57605	0.00141515	0.010195	3 v 3	-2.51959	0.00921199	0.0372285	3 v 3	-4.09564	0.00318231	0.00822492	3 v 3	1.57605	0.0509405	0.103949	3	3	3	11.6645	7.56891	9.14496	0.566966	0.191369	0.697611	3
A0A182GKS0	NA	Uncharacterized protein	unreviewed	1	53	High	24	38	24	Aedes albopictus	FALSE	1.33873	0.00532444	0.0331923	3 v 3	1.33873	0.0566612	0.169198	-2.47091	6.94522e-05	0.000290644	-4.08869	6.5627e-07	4.10666e-06	1.61778	0.00185684	0.0114227	3 v 3	-2.47091	0.0114644	0.0385117	3 v 3	-4.08869	0.00330459	0.00838149	3 v 3	1.61778	0.0449596	0.101217	3	3	3	12.421	8.33231	9.9501	0.646555	0.270189	0.711461	3
A0A182H5T7	NA	Uncharacterized protein	unreviewed	1	9	High	1	1	1	Aedes albopictus	FALSE	1.0553	0.00538343	0.0334339	3 v 3	1.0553	0.060182	0.171472	-1.49052	0.00128997	0.00233296	-2.82487	6.26119e-06	1.66027e-05	1.33436	0.00274584	0.0132635	3 v 3	-1.49052	0.0362462	0.0618959	3 v 3	-2.82487	0.0125616	0.0198973	3 v 3	1.33436	0.0541642	0.105078	3	3	3	5.08547	2.26059	3.59495	0.595122	0.10212	0.582587	3
A0A023EVV2	NA	Putative sam-dependent rrna methyltransferase spb1	unreviewed	2	18	High	14	16	7	Aedes albopictus	FALSE	1.27675	0.00541271	0.0334899	3 v 3	1.27675	0.0497977	0.164448	-2.26091	3.39028e-05	0.000200148	-3.81672	2.38919e-07	2.60437e-06	1.55581	0.000722176	0.00779761	3 v 3	-2.26091	0.0105876	0.0378817	3 v 3	-3.81672	0.00155355	0.00574185	3 v 3	1.55581	0.0459585	0.101217	3	3	3	9.90485	6.08813	7.64394	0.431256	0.167757	0.649663	3
H9AZT4	109402166	non-specific serine/threonine protein kinase (EC 2.7.11.1)	unreviewed	2	29	High	8	8	8	Aedes albopictus	FALSE	0.762069	0.00543693	0.0335142	3 v 3	0.762069	0.0445452	0.160207	-1.30522	0.000848065	0.00165508	-2.34635	5.96192e-06	1.6195e-05	1.04112	0.00396707	0.0156745	3 v 3	-1.30522	0.0261309	0.0512659	3 v 3	-2.34635	0.0105429	0.0176181	3 v 3	1.04112	0.0238281	0.0838128	3	3	3	9.76704	7.42069	8.46182	0.506038	0.14349	0.353903	3
A0AAA9Z2M9	Ciao1	Probable cytosolic iron-sulfur protein assembly protein Ciao1	unreviewed	2	1	High	1	1	1	Aedes albopictus	FALSE	0.9585	0.00552946	0.0335834	3 v 3	0.9585	0.0320174	0.148586	0.0875506	0.790806	0.812431	-1.15	0.0045744	0.00579073	1.23755	0.0028711	0.013626	3 v 3	0.0875506	0.841987	0.859669	3 v 3	-1.15	0.0417806	0.0529028	3 v 3	1.23755	0.0292667	0.0878001	3	3	3	4.26476	3.11476	4.35231	0.517897	0.271778	0.489933	3
Q5MIR7	109401283	Ribosomal protein S19	unreviewed	1	63	High	15	23	15	Aedes albopictus	FALSE	1.09768	0.0055202	0.0335834	3 v 3	1.09768	0.0681306	0.178406	-2.36954	2.87092e-05	0.000186836	-3.74628	3.79964e-07	3.31075e-06	1.37673	0.00210326	0.0120297	3 v 3	-2.36954	0.00796843	0.036487	3 v 3	-3.74628	0.00581004	0.0120382	3 v 3	1.37673	0.0588614	0.109266	3	3	3	11.8017	8.05542	9.43215	0.541889	0.0898911	0.621058	3
A0A023EMW8	NA	Putative transcriptional regulator snip1	unreviewed	1	21	High	6	6	1	Aedes albopictus	FALSE	1.43045	0.00547278	0.0335834	3 v 3	1.43045	0.0293384	0.148586	-2.80571	1.50788e-05	0.000141884	-4.51521	1.56312e-07	2.43322e-06	1.7095	0.000909869	0.0084444	3 v 3	-2.80571	0.00565245	0.0349257	3 v 3	-4.51521	0.000522022	0.00359932	3 v 3	1.7095	0.0289207	0.0877063	3	3	3	7.31816	2.80295	4.51245	0.538535	0.378235	0.674874	3
A0AAA9ZCC7	NA	RWD domain-containing protein	unreviewed	1	11	High	2	2	2	Aedes albopictus	FALSE	1.53472	0.00552185	0.0335834	3 v 3	1.53472	0.0465581	0.16177	-1.63347	0.000814147	0.00159642	-3.44725	1.2283e-06	5.78105e-06	1.81377	0.000367366	0.00610601	3 v 3	-1.63347	0.00228485	0.0347178	3 v 3	-3.44725	0.0117044	0.0188304	3 v 3	1.81377	0.0430111	0.100288	3	3	3	5.4051	1.95786	3.77163	0.227909	0.784365	0.302578	3
A0A023EIQ5	NA	Large ribosomal subunit protein eL18 (60S ribosomal protein L18)	unreviewed	1	55	High	12	23	12	Aedes albopictus	FALSE	1.07372	0.00555081	0.0335895	3 v 3	1.07372	0.0617002	0.172676	-2.23821	3.79639e-05	0.000209281	-3.59097	4.48959e-07	3.50308e-06	1.35277	0.00199407	0.0118223	3 v 3	-2.23821	0.00789185	0.036487	3 v 3	-3.59097	0.003415	0.00855575	3 v 3	1.35277	0.0460129	0.101217	3	3	3	10.9473	7.35628	8.70905	0.520111	0.18113	0.58114	3
A0AAA9ZRR7	NA	W2 domain-containing protein	unreviewed	1	14	High	8	10	8	Aedes albopictus	FALSE	0.477067	0.00573786	0.0338985	3 v 3	0.477067	0.00429952	0.105242	-0.260828	0.224129	0.258719	-1.01695	0.000418975	0.000611438	0.756121	0.00342739	0.0144617	3 v 3	-0.260828	0.158443	0.194437	3 v 3	-1.01695	0.00386992	0.00931163	3 v 3	0.756121	0.00259862	0.0728229	3	3	3	8.27136	7.25441	8.01053	0.214761	0.145334	0.109781	3
A0AAB0A6J7	NA	Glycosyltransferase	unreviewed	1	12	High	7	7	7	Aedes albopictus	FALSE	0.506341	0.00578655	0.0338985	3 v 3	0.506341	0.0106851	0.126097	-1.07429	0.0004611	0.000995037	-1.85968	3.97262e-06	1.21985e-05	0.785395	0.00412404	0.0158072	3 v 3	-1.07429	0.00580832	0.0349257	3 v 3	-1.85968	0.00170114	0.0059649	3 v 3	0.785395	0.00769166	0.0728229	3	3	3	8.64322	6.78354	7.56893	0.260623	0.13159	0.20295	3
A0A182GGX0	NA	PRKR-like endoplasmic reticulum kinase	unreviewed	2	2	High	1	1	1	Aedes albopictus	FALSE	0.566338	0.00575902	0.0338985	3 v 3	0.566338	0.015902	0.138322	-0.973871	0.000950589	0.00182925	-1.81926	4.81425e-06	1.39774e-05	0.845391	0.00254222	0.0129275	3 v 3	-0.973871	0.00257195	0.0347178	3 v 3	-1.81926	0.00123647	0.00533395	3 v 3	0.845391	0.0123813	0.0745473	3	3	3	4.30686	2.4876	3.33299	0.154737	0.257316	0.187344	3
A0AAA9ZX91	NA	Uncharacterized protein	unreviewed	2	11	High	11	12	11	Aedes albopictus	FALSE	0.907966	0.00568769	0.0338985	3 v 3	0.907966	0.0405341	0.156783	-1.88714	4.65454e-05	0.000230358	-3.07416	4.85968e-07	3.68266e-06	1.18702	0.00177979	0.0112222	3 v 3	-1.88714	0.00681366	0.0364469	3 v 3	-3.07416	0.00506871	0.0109878	3 v 3	1.18702	0.0407654	0.0992596	3	3	3	9.49936	6.4252	7.61222	0.442854	0.0976465	0.456564	3
A0AAA9ZLW5	109425461	Signal recognition particle subunit SRP68 (SRP68)	unreviewed	2	15	High	7	8	7	Aedes albopictus	FALSE	0.945306	0.00572813	0.0338985	3 v 3	0.945306	0.020726	0.144768	-1.7083	0.000349505	0.000813706	-2.93266	3.06732e-06	1.01848e-05	1.22436	0.00373414	0.0151196	3 v 3	-1.7083	0.0211795	0.0460945	3 v 3	-2.93266	0.00474766	0.0105987	3 v 3	1.22436	0.0144847	0.0757145	3	3	3	7.96998	5.03731	6.26167	0.612238	0.337441	0.380847	3
A0A023EV86	NA	Putative ankyrin	unreviewed	1	25	High	11	11	3	Aedes albopictus	FALSE	1.02252	0.00577827	0.0338985	3 v 3	1.02252	0.0233649	0.14754	-2.20514	1.73191e-05	0.000147256	-3.50671	2.05043e-07	2.54438e-06	1.30157	0.00127661	0.00976372	3 v 3	-2.20514	0.00356887	0.0347178	3 v 3	-3.50671	0.000649168	0.00387376	3 v 3	1.30157	0.0175765	0.0782588	3	3	3	7.59329	4.08657	5.38815	0.438159	0.297982	0.441613	3
A0A023EXL8	NA	Protein maelstrom 2	unreviewed	2	21	High	15	15	4	Aedes albopictus	FALSE	1.07843	0.00563528	0.0338985	3 v 3	1.07843	0.032096	0.148586	-2.07357	1.44168e-05	0.000141303	-3.43105	1.12592e-07	2.17528e-06	1.35748	0.000512638	0.00672125	3 v 3	-2.07357	0.013001	0.0392541	3 v 3	-3.43105	0.000227116	0.00274297	3 v 3	1.35748	0.0255507	0.0841984	3	3	3	10.5032	7.07216	8.42964	0.165006	0.281033	0.510334	3
A0AAB0A5S2	NA	HTH La-type RNA-binding domain-containing protein	unreviewed	2	27	High	35	41	29	Aedes albopictus	FALSE	1.28296	0.00566992	0.0338985	3 v 3	1.28296	0.0725291	0.181217	-2.95442	2.66848e-06	8.48944e-05	-4.51643	4.03095e-08	1.84619e-06	1.56201	0.00065723	0.00740526	3 v 3	-2.95442	0.00864453	0.0370198	3 v 3	-4.51643	0.000779211	0.00412391	3 v 3	1.56201	0.0594479	0.109611	3	3	3	12.1581	7.64171	9.20372	0.330161	0.102153	0.708245	3
A0A182G0P4	NA	40S ribosomal protein S25	unreviewed	1	41	High	8	15	8	Aedes albopictus	FALSE	1.37803	0.00568848	0.0338985	3 v 3	1.37803	0.0532855	0.166874	-2.45818	7.29473e-05	0.000297	-4.11527	6.19337e-07	4.04405e-06	1.65709	0.00157968	0.0105653	3 v 3	-2.45818	0.0121346	0.0385453	3 v 3	-4.11527	0.00433032	0.0100368	3 v 3	1.65709	0.046688	0.101217	3	3	3	10.275	6.15977	7.81685	0.655982	0.227692	0.718658	3
A0A182GCM5	NA	Uncharacterized protein	unreviewed	1	7	High	5	5	5	Aedes albopictus	FALSE	1.19703	0.00581725	0.033958	3 v 3	1.19703	0.0272473	0.148586	-2.4843	4.78231e-06	9.91162e-05	-3.96038	4.92347e-08	1.84619e-06	1.47608	0.000431983	0.0062155	3 v 3	-2.4843	0.0133494	0.0394268	3 v 3	-3.96038	0.00246065	0.00717155	3 v 3	1.47608	0.0210336	0.0812409	3	3	3	6.62253	2.66215	4.13823	0.0802917	0.398289	0.531052	3
A0A023ERZ7	NA	Isocitrate dehydrogenase [NAD] subunit, mitochondrial	unreviewed	2	20	High	7	7	7	Aedes albopictus	FALSE	0.501858	0.00586432	0.0340716	3 v 3	0.501858	0.00811003	0.123951	-0.957976	0.00229937	0.00387843	-1.73889	2.00829e-05	4.13123e-05	0.780912	0.00814469	0.0225207	3 v 3	-0.957976	0.0397428	0.0655128	3 v 3	-1.73889	0.0156703	0.0235054	3 v 3	0.780912	0.010764	0.0742473	3	3	3	8.72642	6.98753	7.76845	0.415328	0.0813946	0.194773	3
A0A023EUU2	NA	Sterol carrier protein 2 (EC 2.3.1.155) (EC 2.3.1.16) (EC 2.3.1.176) (Acetyl-CoA C-myristoyltransferase) (Non-specific lipid-transfer protein) (Propanoyl-CoA C-acyltransferase) (SCP-2/3-oxoacyl-CoA thiolase) (SCP-2/thiolase) (SCP-chi) (Sterol carrier protein X)	unreviewed	5	13	High	5	5	5	Aedes albopictus	FALSE	0.62198	0.00587797	0.0340716	3 v 3	0.62198	0.0114493	0.127475	-0.474441	0.0809783	0.100984	-1.37547	0.000182032	0.000284232	0.901034	0.00393907	0.0156051	3 v 3	-0.474441	0.131155	0.165243	3 v 3	-1.37547	0.00707821	0.013633	3 v 3	0.901034	0.0126885	0.0748985	3	3	3	8.01631	6.64084	7.54187	0.353522	0.275726	0.191471	3
A0AAA9ZFR8	NA	AIG1-type G domain-containing protein	unreviewed	1	3	High	2	2	1	Aedes albopictus	FALSE	0.603399	0.00595114	0.034289	3 v 3	0.603399	0.0177166	0.143129	0.31774	0.158557	0.188829	-0.564713	0.0213604	0.0249557	0.882453	0.00155641	0.0105653	3 v 3	0.31774	0.0996736	0.131493	3 v 3	-0.564713	0.0371552	0.0474858	3 v 3	0.882453	0.017113	0.0781572	3	3	3	5.99513	5.43042	6.31287	0.202425	0.240248	0.0726491	3
A0A023ERD6	NA	Putative microtubule binding protein ytm1	unreviewed	1	6	High	2	2	2	Aedes albopictus	FALSE	1.15177	0.00595698	0.034289	3 v 3	1.15177	0.0340649	0.148586	-1.51656	0.000308828	0.000746335	-2.94738	7.97858e-07	4.52942e-06	1.43082	0.000485997	0.00644291	3 v 3	-1.51656	0.0194952	0.0444145	3 v 3	-2.94738	0.000232438	0.00275233	3 v 3	1.43082	0.0218638	0.082113	3	3	3	6.97391	4.02654	5.45736	0.273529	0.296174	0.512711	3
A0AAB0A7V3	NA	Tubulin alpha chain	unreviewed	2	54	High	19	29	5	Aedes albopictus	FALSE	0.509993	0.00604029	0.0342906	3 v 3	0.509993	0.0028474	0.0991952	-0.137804	0.475889	0.511806	-0.926851	0.00046079	0.000665407	0.789047	0.001504	0.0104922	3 v 3	-0.137804	0.102497	0.134573	3 v 3	-0.926851	0.00123641	0.00533395	3 v 3	0.789047	0.00401119	0.0728229	3	3	3	11.073	10.1461	10.9352	0.0902421	0.137491	0.0599266	3
A0AAA9ZF62	NA	DNA 3'-5' helicase (EC 5.6.2.4)	unreviewed	3	16	High	22	22	22	Aedes albopictus	FALSE	0.736046	0.00600554	0.0342906	3 v 3	0.736046	0.0525915	0.166185	-3.54424	2.46125e-08	4.52049e-06	-4.55934	1.83838e-09	1.20708e-06	1.0151	0.00179906	0.0112578	3 v 3	-3.54424	0.000284434	0.0347178	3 v 3	-4.55934	0.000749034	0.00407008	3 v 3	1.0151	0.037561	0.0951893	3	3	3	11.2331	6.67375	7.68885	0.300713	0.0807143	0.375184	3
A0A182GMR1	NA	Uncharacterized protein	unreviewed	1	23	High	10	10	10	Aedes albopictus	FALSE	1.08617	0.00603249	0.0342906	3 v 3	1.08617	0.0323915	0.148586	-2.19976	6.85637e-06	0.000116841	-3.56498	6.15517e-08	1.84619e-06	1.36522	0.000415412	0.00617787	3 v 3	-2.19976	0.0142	0.0395827	3 v 3	-3.56498	0.00112333	0.00512432	3 v 3	1.36522	0.0221286	0.0823423	3	3	3	9.24618	5.6812	7.04642	0.0884238	0.29715	0.494474	3
A0A023ET33	NA	Dihydrolipoamide acetyltransferase component of pyruvate dehydrogenase complex (EC 2.3.1.-)	unreviewed	2	12	High	4	4	4	Aedes albopictus	FALSE	1.1309	0.0059926	0.0342906	3 v 3	1.1309	0.030125	0.148586	-0.0686634	0.795767	0.816513	-1.47862	0.000151112	0.000242131	1.40996	0.00022276	0.00550417	3 v 3	-0.0686634	0.707918	0.734581	3 v 3	-1.47862	0.0254941	0.0347474	3 v 3	1.40996	0.0162385	0.0770057	3	3	3	5.26811	3.78949	5.19944	0.102705	0.455579	0.265054	3
A0A182GDD0	NA	Uncharacterized protein	unreviewed	1	10	High	12	13	12	Aedes albopictus	FALSE	0.488525	0.00620558	0.0342948	3 v 3	0.488525	0.0034841	0.0991952	1.06136	0.000265687	0.000665929	0.293783	0.168893	0.183439	0.767579	0.00281965	0.0134626	3 v 3	1.06136	0.00200773	0.0347178	3 v 3	0.293783	0.0724372	0.0860126	3 v 3	0.767579	0.0105647	0.0742473	3	3	3	9.08024	9.37402	10.1416	0.165032	0.079112	0.189842	3
A0A023EQV8	NA	J domain-containing protein	unreviewed	1	20	High	8	8	8	Aedes albopictus	FALSE	0.563093	0.00612132	0.0342948	3 v 3	0.563093	0.00651505	0.123951	-1.59928	1.55229e-05	0.000143294	-2.44143	2.73023e-07	2.77485e-06	0.842147	0.0025695	0.0130159	3 v 3	-1.59928	0.000922864	0.0347178	3 v 3	-2.44143	0.000225049	0.00274297	3 v 3	0.842147	0.0060847	0.0728229	3	3	3	9.19968	6.75825	7.6004	0.231418	0.16497	0.206931	3
A0A023EGX6	NA	Putative 40s ribosomal protein s14	unreviewed	1	53	High	10	25	10	Aedes albopictus	FALSE	0.838353	0.00619016	0.0342948	3 v 3	0.838353	0.0586624	0.170396	-2.25	2.76272e-05	0.000181222	-3.3674	6.2479e-07	4.05378e-06	1.11741	0.00557108	0.0185647	3 v 3	-2.25	0.00785183	0.036487	3 v 3	-3.3674	0.00752048	0.01408	3 v 3	1.11741	0.0418676	0.0995214	3	3	3	10.7816	7.41421	8.53161	0.596423	0.144568	0.459946	3
A0AAB0A6V6	NA	C2h2-type zn-finger protein	unreviewed	2	2	High	2	3	2	Aedes albopictus	FALSE	0.879439	0.00620171	0.0342948	3 v 3	0.879439	0.0205809	0.144768	-1.36711	0.00036925	0.000843053	-2.5256	1.62592e-06	6.74878e-06	1.15849	0.00127077	0.00976372	3 v 3	-1.36711	0.00931055	0.0372285	3 v 3	-2.5256	0.000617429	0.00387328	3 v 3	1.15849	0.0148792	0.0758559	3	3	3	6.48055	3.95495	5.11344	0.330311	0.275764	0.373505	3
A0A1W7R7J8	NA	RNA (guanine-9-)-methyltransferase domain-containing protein 1	unreviewed	2	2	High	1	1	1	Aedes albopictus	FALSE	0.918214	0.00618027	0.0342948	3 v 3	0.918214	0.0488675	0.164318	-1.85762	3.07561e-05	0.000193308	-3.05489	2.77796e-07	2.77485e-06	1.19727	0.00107633	0.00922246	3 v 3	-1.85762	0.00508084	0.0349139	3 v 3	-3.05489	0.000518875	0.00359776	3 v 3	1.19727	0.0257326	0.0842858	3	3	3	6.11041	3.05552	4.25279	0.329872	0.198319	0.43327	3
A0A182G3P4	NA	Uncharacterized protein	unreviewed	2	3	High	3	3	3	Aedes albopictus	FALSE	0.982578	0.00618892	0.0342948	3 v 3	0.982578	0.0393078	0.155077	-2.40526	2.96087e-05	0.000190499	-3.66689	5.62619e-07	3.90524e-06	1.26163	0.00418121	0.0159143	3 v 3	-2.40526	0.00944883	0.0372285	3 v 3	-3.66689	0.00716147	0.0137168	3 v 3	1.26163	0.031329	0.0906719	3	3	3	7.54868	3.88179	5.14342	0.672755	0.195929	0.481229	3
A0A023EGK5	NA	NADH dehydrogenase [ubiquinone] 1 alpha subcomplex subunit 11 (Complex I-B14.7) (NADH-ubiquinone oxidoreductase subunit B14.7)	unreviewed	2	4	Medium	1	8	1	Aedes albopictus	FALSE	1.0705	0.0062071	0.0342948	3 v 3	1.0705	0.061525	0.172676	-2.49666	2.95663e-05	0.000190499	-3.84622	5.06901e-07	3.7384e-06	1.34956	0.00345457	0.0144846	3 v 3	-2.49666	0.00795293	0.036487	3 v 3	-3.84622	0.00605269	0.012389	3 v 3	1.34956	0.0482564	0.102443	3	3	3	9.91484	6.06862	7.41818	0.64517	0.179633	0.590668	3
Q5MIS4	NA	60S ribosomal protein L18a	unreviewed	1	54	High	13	25	13	Aedes albopictus	FALSE	1.23357	0.00616265	0.0342948	3 v 3	1.23357	0.0701352	0.179713	-2.41386	5.61651e-05	0.000256467	-3.92649	6.09601e-07	4.04405e-06	1.51263	0.00211567	0.0120297	3 v 3	-2.41386	0.0107832	0.0379051	3 v 3	-3.92649	0.00499875	0.0108977	3 v 3	1.51263	0.0535635	0.105015	3	3	3	11.5462	7.61968	9.13231	0.618591	0.182177	0.683642	3
A0AAA9ZHD6	NA	DNA topoisomerase (EC 5.6.2.1)	unreviewed	2	7	High	4	4	4	Aedes albopictus	FALSE	0.686408	0.00629699	0.0345602	3 v 3	0.686408	0.0140894	0.130907	-1.335	0.000106016	0.000369714	-2.30046	7.18664e-07	4.2792e-06	0.965462	0.00131461	0.00989881	3 v 3	-1.335	0.00443397	0.0347178	3 v 3	-2.30046	0.000134297	0.00269413	3 v 3	0.965462	0.0141783	0.0757145	3	3	3	7.02947	4.729	5.69446	0.200417	0.163624	0.294252	3
A0A182GRQ1	NA	Uncharacterized protein	unreviewed	1	1	Medium	1	1	1	Aedes albopictus	FALSE	1.16216	0.00629156	0.0345602	3 v 3	1.16216	0.0360449	0.148586	-2.16398	9.71536e-06	0.000125311	-3.6052	6.81041e-08	1.84619e-06	1.44122	0.000321031	0.00596616	3 v 3	-2.16398	0.00679502	0.0364469	3 v 3	-3.6052	0.00289127	0.00780358	3 v 3	1.44122	0.0138262	0.0756067	3	3	3	5.48945	1.88426	3.32547	0.123557	0.439215	0.397461	3
A0A023EVS0	NA	Putative receptor-mediated endocytosis	unreviewed	1	17	High	13	15	13	Aedes albopictus	FALSE	1.22425	0.00634128	0.0346881	3 v 3	1.22425	0.0587033	0.170396	-2.50637	1.09107e-05	0.000132613	-4.00968	1.16327e-07	2.17528e-06	1.50331	0.000787278	0.00782599	3 v 3	-2.50637	0.00946629	0.0372285	3 v 3	-4.00968	0.000275504	0.00303355	3 v 3	1.50331	0.0472031	0.101217	3	3	3	8.85239	4.84271	6.34601	0.351651	0.208355	0.655648	3
A0A023EF46	109415341	Large ribosomal subunit protein eL30 (60S ribosomal protein L30)	unreviewed	2	61	High	9	23	9	Aedes albopictus	FALSE	1.06695	0.00638636	0.0348194	3 v 3	1.06695	0.0665982	0.176448	-2.24813	4.44908e-05	0.000224217	-3.59414	5.5546e-07	3.90477e-06	1.34601	0.00239969	0.0125507	3 v 3	-2.24813	0.00891287	0.0370198	3 v 3	-3.59414	0.00505725	0.0109878	3 v 3	1.34601	0.0536598	0.105078	3	3	3	11.5304	7.93629	9.2823	0.546958	0.144727	0.601578	3
A0A182GX53	NA	Uncharacterized protein	unreviewed	1	5	High	4	5	1	Aedes albopictus	FALSE	0.586078	0.00644546	0.035026	3 v 3	0.586078	0.0244169	0.147759	-0.894077	0.00263118	0.00438885	-1.75921	1.16045e-05	2.58713e-05	0.865132	0.00326015	0.0141731	3 v 3	-0.894077	0.0230732	0.0482921	3 v 3	-1.75921	0.0016555	0.00585529	3 v 3	0.865132	0.0207108	0.0811131	3	3	3	6.26755	4.50834	5.37347	0.293117	0.275721	0.109188	3
A0A182H572	NA	Small ribosomal subunit protein uS19 (40S ribosomal protein S15)	unreviewed	2	38	High	7	30	7	Aedes albopictus	FALSE	1.12106	0.0064697	0.0350425	3 v 3	1.12106	0.0713421	0.180415	-2.36106	6.8275e-05	0.000286443	-3.76117	9.32935e-07	4.95566e-06	1.40011	0.00352588	0.0146102	3 v 3	-2.36106	0.011689	0.0385117	3 v 3	-3.76117	0.00792541	0.0144487	3 v 3	1.40011	0.0552825	0.105856	3	3	3	12.5851	8.82388	10.224	0.674362	0.156264	0.636587	3
A0AAA9ZKS8	NA	Neuropathy target esterase sws (EC 3.1.1.5) (Swiss cheese)	unreviewed	3	5	High	5	5	5	Aedes albopictus	FALSE	0.736168	0.00649913	0.0350868	3 v 3	0.736168	0.0514513	0.165526	-1.50208	0.000403908	0.000898601	-2.51731	4.58838e-06	1.35207e-05	1.01522	0.00599649	0.0191609	3 v 3	-1.50208	0.0206697	0.0458396	3 v 3	-2.51731	0.011216	0.0183112	3 v 3	1.01522	0.0346648	0.0925535	3	3	3	7.08004	4.56273	5.57795	0.538316	0.133474	0.389658	3
A0A023EKZ9	EIF6	Eukaryotic translation initiation factor 6 (eIF-6)	unreviewed	2	11	High	2	2	2	Aedes albopictus	FALSE	0.647667	0.00654397	0.0350995	3 v 3	0.647667	0.0379038	0.151089	-1.198	0.00014312	0.000438918	-2.12472	7.70889e-07	4.48419e-06	0.926721	0.00105087	0.00908921	3 v 3	-1.198	0.011675	0.0385117	3 v 3	-2.12472	0.000564322	0.0037492	3 v 3	0.926721	0.0315144	0.0907038	3	3	3	6.81017	4.68545	5.61217	0.109215	0.0227026	0.294991	3
A0AAA9ZBA3	NA	RNA helicase (EC 3.6.4.13)	unreviewed	2	13	High	12	12	12	Aedes albopictus	FALSE	1.33799	0.00654333	0.0350995	3 v 3	1.33799	0.0718873	0.181099	-2.47617	1.78194e-05	0.000148018	-4.09321	1.43706e-07	2.33276e-06	1.61704	0.000623604	0.00727313	3 v 3	-2.47617	0.0166788	0.0418191	3 v 3	-4.09321	0.000110457	0.00267353	3 v 3	1.61704	0.0532538	0.104784	3	3	3	9.98912	5.89591	7.51295	0.303693	0.203529	0.732658	3
A0A023EM53	109428913	Putative rna polymerase ii subunit polr2c/rpb3	unreviewed	1	5	High	1	1	1	Aedes albopictus	FALSE	0.556313	0.00660018	0.0352359	3 v 3	0.556313	0.0083003	0.123951	-0.869362	0.0140891	0.0200252	-1.70473	0.000144662	0.000234066	0.835367	0.0172485	0.0352633	3 v 3	-0.869362	0.125663	0.159296	3 v 3	-1.70473	0.0359945	0.0461822	3 v 3	0.835367	0.00742324	0.0728229	3	3	3	5.82345	4.11872	4.95409	0.624071	0.146742	0.215561	3
A0A182GHT6	NA	RNA cytidine acetyltransferase (EC 2.3.1.-) (18S rRNA cytosine acetyltransferase)	unreviewed	3	19	High	17	18	17	Aedes albopictus	FALSE	0.770754	0.00661207	0.0352359	3 v 3	0.770754	0.0361498	0.148586	-2.71354	2.17098e-07	2.2429e-05	-3.76335	7.87027e-09	1.44463e-06	1.04981	0.000987978	0.00870646	3 v 3	-2.71354	0.00590547	0.0349597	3 v 3	-3.76335	0.000216549	0.00274297	3 v 3	1.04981	0.028129	0.0877063	3	3	3	10.4381	6.67478	7.72459	0.0625799	0.178765	0.393063	3
A0A182HDH9	NA	Ferrochelatase (EC 4.98.1.1)	unreviewed	2	21	High	7	7	7	Aedes albopictus	FALSE	0.664276	0.00668154	0.0353779	3 v 3	0.664276	0.0498904	0.164448	-1.51254	0.000187344	0.00051786	-2.45587	2.48257e-06	8.81979e-06	0.94333	0.00544647	0.0184755	3 v 3	-1.51254	0.0111449	0.0383882	3 v 3	-2.45587	0.00707417	0.013633	3 v 3	0.94333	0.0351001	0.0928409	3	3	3	9.30369	6.84783	7.79116	0.442399	0.124082	0.36378	3
A0AAB0A9V8	NA	Uncharacterized protein	unreviewed	1	6	High	2	2	2	Aedes albopictus	FALSE	0.870283	0.00666473	0.0353779	3 v 3	0.870283	0.0267238	0.148527	-1.13264	0.00318873	0.00520846	-2.28198	1.22387e-05	2.70298e-05	1.14934	0.00290007	0.013626	3 v 3	-1.13264	0.035837	0.0615785	3 v 3	-2.28198	0.00412273	0.00965107	3 v 3	1.14934	0.0208449	0.0811383	3	3	3	5.89174	3.60976	4.7591	0.470372	0.280223	0.412807	3
A0A023EEM7	109423057	Putative scf ubiquitin ligase rbx1 component	unreviewed	2	13	Medium	2	2	2	Aedes albopictus	FALSE	0.670482	0.00689681	0.0358701	3 v 3	0.670482	0.0503966	0.164971	-1.56738	1.88844e-05	0.000151533	-2.51691	2.04703e-07	2.54438e-06	0.949536	0.00113526	0.00954439	3 v 3	-1.56738	0.00533682	0.0349139	3 v 3	-2.51691	4.16613e-05	0.00267353	3 v 3	0.949536	0.0256811	0.0842854	3	3	3	6.73728	4.22037	5.1699	0.14052	0.0938125	0.310097	3
A0AAB0A8L1	NA	RRM domain-containing protein	unreviewed	1	17	High	7	9	7	Aedes albopictus	FALSE	0.694902	0.00686957	0.0358701	3 v 3	0.694902	0.0535684	0.166899	-1.92535	4.24246e-05	0.000218467	-2.89931	9.45517e-07	4.9904e-06	0.973956	0.00666167	0.0203421	3 v 3	-1.92535	0.00749493	0.036487	3 v 3	-2.89931	0.0076649	0.0142447	3 v 3	0.973956	0.044776	0.101217	3	3	3	7.64976	4.75045	5.72441	0.502393	0.107672	0.403407	3
A0AAB0A8M2	NA	Prolactin regulatory element-binding protein	unreviewed	2	5	High	2	2	2	Aedes albopictus	FALSE	0.723252	0.00684201	0.0358701	3 v 3	0.723252	0.0496544	0.164448	-0.00366612	0.991037	0.992724	-1.00597	0.00946685	0.0115164	1.00231	0.0096601	0.0251475	3 v 3	-0.00366612	0.99358	0.994181	3 v 3	-1.00597	0.0943838	0.10892	3 v 3	1.00231	0.0402961	0.0986954	3	3	3	5.96699	4.96102	5.96332	0.605695	0.156065	0.418435	3
A0A023EU58	NA	Putative microtubule-binding protein mip-t3	unreviewed	1	2	High	1	1	1	Aedes albopictus	FALSE	0.734446	0.00692135	0.0358701	3 v 3	0.734446	0.0491399	0.164448	-0.641858	0.0303445	0.0406478	-1.65536	5.53988e-05	9.9477e-05	1.0135	0.00244571	0.0125962	3 v 3	-0.641858	0.102922	0.135024	3 v 3	-1.65536	0.0025241	0.00727953	3 v 3	1.0135	0.0394359	0.0982008	3	3	3	5.97389	4.31854	5.33203	0.283117	0.1593	0.420393	3
A0A182H980	NA	Uncharacterized protein	unreviewed	1	3	Medium	1	1	1	Aedes albopictus	FALSE	0.972533	0.00686721	0.0358701	3 v 3	0.972533	0.0507938	0.165288	-1.51333	0.000362615	0.000832741	-2.76492	1.76902e-06	7.12787e-06	1.25159	0.0014839	0.0104761	3 v 3	-1.51333	0.0161481	0.0412845	3 v 3	-2.76492	0.00479306	0.0106294	3 v 3	1.25159	0.0351336	0.0928409	3	3	3	5.51821	2.75329	4.00487	0.450003	0.14925	0.475082	3
A0A023ET67	NA	RNA helicase (EC 3.6.4.13)	unreviewed	2	18	High	8	10	7	Aedes albopictus	FALSE	1.0349	0.00680769	0.0358701	3 v 3	1.0349	0.0616855	0.172676	-2.62738	2.03595e-06	7.64871e-05	-3.94133	3.66311e-08	1.84619e-06	1.31395	0.000805338	0.00782599	3 v 3	-2.62738	0.00624245	0.0353383	3 v 3	-3.94133	0.000416873	0.00338657	3 v 3	1.31395	0.0519732	0.104264	3	3	3	10.7721	6.83074	8.14469	0.268683	0.105149	0.564098	3
A0A023ER38	NA	Putative 60s ribosomal protein l23	unreviewed	2	61	High	35	80	35	Aedes albopictus	FALSE	1.11284	0.0069265	0.0358701	3 v 3	1.11284	0.0725972	0.181217	-2.35834	5.09013e-05	0.000243179	-3.75024	6.81041e-07	4.15158e-06	1.3919	0.00291985	0.013626	3 v 3	-2.35834	0.0100429	0.0374739	3 v 3	-3.75024	0.00665186	0.0131514	3 v 3	1.3919	0.0574467	0.107984	3	3	3	13.0516	9.30139	10.6933	0.617145	0.14017	0.637985	3
A0AAB0A7K6	NA	ZAD domain-containing protein	unreviewed	1	2	High	1	1	1	Aedes albopictus	FALSE	1.02175	0.00709642	0.0365211	3 v 3	1.02175	0.0487321	0.164318	-2.67525	3.21147e-06	9.47181e-05	-3.97605	6.53203e-08	1.84619e-06	1.3008	0.00139199	0.0101406	3 v 3	-2.67525	0.00411091	0.0347178	3 v 3	-3.97605	0.000301168	0.00304552	3 v 3	1.3008	0.043781	0.100968	3	3	3	7.08638	3.11033	4.41113	0.358862	0.212887	0.564595	3
A0A182GWE9	NA	Uncharacterized protein	unreviewed	1	16	High	10	10	1	Aedes albopictus	FALSE	1.20825	0.00708543	0.0365211	3 v 3	1.20825	0.0334851	0.148586	-2.45775	1.15874e-05	0.000134484	-3.94505	1.20144e-07	2.20531e-06	1.4873	0.000773826	0.00782599	3 v 3	-2.45775	0.0149348	0.0402028	3 v 3	-3.94505	0.00235587	0.00704497	3 v 3	1.4873	0.0287409	0.0877063	3	3	3	7.28774	3.34269	4.82999	0.137292	0.454723	0.591254	3
A0AAB0A4W9	NA	Peptidase metallopeptidase domain-containing protein	unreviewed	3	4	High	2	2	2	Aedes albopictus	FALSE	0.465014	0.00718737	0.0368743	3 v 3	0.465014	0.00193643	0.0991952	-1.01858	0.00107366	0.00201042	-1.76265	1.14507e-05	2.5702e-05	0.744068	0.00814902	0.0225207	3 v 3	-1.01858	0.040335	0.0661753	3 v 3	-1.76265	0.00786062	0.0144126	3 v 3	0.744068	0.00628073	0.0728229	3	3	3	5.53692	3.77427	4.51834	0.382325	0.153657	0.0670824	3
A0AAA9YYZ6	109401634	CCHC-type domain-containing protein	unreviewed	1	41	High	14	15	14	Aedes albopictus	FALSE	1.11277	0.00723872	0.0370228	3 v 3	1.11277	0.0664069	0.176381	-2.3566	3.56133e-05	0.000205835	-3.74842	4.55093e-07	3.52964e-06	1.39182	0.00221907	0.0123017	3 v 3	-2.3566	0.00803232	0.0365268	3 v 3	-3.74842	0.00245128	0.00717033	3 v 3	1.39182	0.0470585	0.101217	3	3	3	10.1737	6.42526	7.81708	0.534969	0.227509	0.620841	3
A0AAB0AA12	NA	C2H2-type domain-containing protein	unreviewed	1	34	High	24	29	1	Aedes albopictus	FALSE	0.909778	0.0072764	0.0371007	3 v 3	0.909778	0.0532776	0.166874	-1.87724	0.000799227	0.00157277	-3.06607	1.34204e-05	2.93478e-05	1.18883	0.0141918	0.0310528	3 v 3	-1.87724	0.0480841	0.0742836	3 v 3	-3.06607	0.0246356	0.0337736	3 v 3	1.18883	0.0424393	0.100288	3	3	3	7.22222	4.15615	5.34498	0.898638	0.15606	0.493037	3
A0A182H033	NA	Protein SDA1	unreviewed	2	14	High	13	14	13	Aedes albopictus	FALSE	1.03628	0.0073314	0.0372661	3 v 3	1.03628	0.0597932	0.171472	-1.99631	0.000149082	0.000448058	-3.31165	1.54711e-06	6.55371e-06	1.31534	0.00325234	0.0141731	3 v 3	-1.99631	0.0134727	0.0394268	3 v 3	-3.31165	0.0043573	0.0100851	3 v 3	1.31534	0.0446132	0.101217	3	3	3	10.3114	6.99974	8.31508	0.575543	0.235501	0.582947	3
A0A023EIB7	NA	Signal peptidase complex subunit 3	unreviewed	2	16	High	3	4	3	Aedes albopictus	FALSE	-0.683455	0.00747647	0.0374513	3 v 3	-0.683455	0.0293512	0.148586	3.24272	2.11804e-07	2.2429e-05	3.64712	6.51123e-08	1.84619e-06	-0.404401	0.17569	0.207019	3 v 3	3.24272	0.00346859	0.0347178	3 v 3	3.64712	0.00690173	0.013467	3 v 3	-0.404401	0.102256	0.14668	3	3	3	2.34957	5.99669	5.59229	0.552661	0.0677252	0.254822	3
A0A023ET53	NA	Protein LTV1 homolog	unreviewed	2	9	High	3	3	3	Aedes albopictus	FALSE	0.924144	0.00748705	0.0374513	3 v 3	0.924144	0.0645539	0.175056	-2.1425	6.49752e-05	0.000279267	-3.3457	1.07054e-06	5.43303e-06	1.2032	0.0047798	0.0173544	3 v 3	-2.1425	0.0115787	0.0385117	3 v 3	-3.3457	0.0107074	0.0178022	3 v 3	1.2032	0.0517103	0.104073	3	3	3	7.20852	3.86282	5.06601	0.635709	0.0873223	0.511878	3
A0A182HCE8	NA	Uncharacterized protein	unreviewed	2	5	High	6	6	6	Aedes albopictus	FALSE	1.00406	0.00744474	0.0374513	3 v 3	1.00406	0.0345811	0.148586	-1.82866	0.000546414	0.00113756	-3.11177	5.74841e-06	1.57747e-05	1.28311	0.0060628	0.0192147	3 v 3	-1.82866	0.0344545	0.0602044	3 v 3	-3.11177	0.00993399	0.016928	3 v 3	1.28311	0.0163894	0.0770057	3	3	3	9.02967	5.9179	7.20101	0.769075	0.339799	0.42348	3
A0A182H5M3	NA	Large ribosomal subunit protein uL14 (60S ribosomal protein L23)	unreviewed	2	60	High	10	21	10	Aedes albopictus	FALSE	1.04323	0.00743391	0.0374513	3 v 3	1.04323	0.0763927	0.182677	-2.12654	0.000182521	0.000508782	-3.44882	2.43465e-06	8.69479e-06	1.32228	0.00544034	0.0184755	3 v 3	-2.12654	0.0186801	0.0437166	3 v 3	-3.44882	0.0130697	0.0204456	3 v 3	1.32228	0.0634044	0.113464	3	3	3	10.7414	7.29259	8.61487	0.719794	0.0941045	0.6219	3
A0A023EHX1	NA	Small ribosomal subunit protein uS4 (40S ribosomal protein S9)	unreviewed	2	58	High	19	35	19	Aedes albopictus	FALSE	1.09323	0.00752654	0.0374513	3 v 3	1.09323	0.0709185	0.180291	-2.5457	3.23536e-05	0.000195184	-3.91799	5.65461e-07	3.90854e-06	1.37229	0.00375002	0.0151468	3 v 3	-2.5457	0.00887085	0.0370198	3 v 3	-3.91799	0.00852902	0.0151802	3 v 3	1.37229	0.0600542	0.110398	3	3	3	12.0727	8.1547	9.52699	0.673933	0.102844	0.629626	3
A0A182GRM0	NA	Protein kinase domain-containing protein	unreviewed	1	8	High	3	3	3	Aedes albopictus	FALSE	1.17159	0.00750866	0.0374513	3 v 3	1.17159	0.0326783	0.148586	-2.21311	2.27115e-05	0.000165691	-3.66375	1.85366e-07	2.54438e-06	1.45065	0.000741838	0.00782599	3 v 3	-2.21311	0.0141126	0.0395778	3 v 3	-3.66375	0.0027545	0.00756633	3 v 3	1.45065	0.0249667	0.0840662	3	3	3	6.7921	3.12835	4.57899	0.147329	0.463217	0.538501	3
A0A023EIU5	NA	40S ribosomal protein S7	unreviewed	2	58	High	13	22	13	Aedes albopictus	FALSE	1.30301	0.00748092	0.0374513	3 v 3	1.30301	0.0809387	0.188283	-2.85156	3.68823e-05	0.000208148	-4.43363	5.91918e-07	4.00757e-06	1.58207	0.00343159	0.0144617	3 v 3	-2.85156	0.0103706	0.0378425	3 v 3	-4.43363	0.00874548	0.0154481	3 v 3	1.58207	0.068411	0.117062	3	3	3	11.5023	7.06864	8.65071	0.761844	0.10328	0.771106	3
A0A023EJH8	109416823	Ribosomal protein L15	unreviewed	2	49	High	12	22	12	Aedes albopictus	FALSE	0.970318	0.00755668	0.0374884	3 v 3	0.970318	0.0653924	0.175056	-2.26136	2.57803e-05	0.00017631	-3.51074	4.0367e-07	3.38509e-06	1.24937	0.00271398	0.0132069	3 v 3	-2.26136	0.00623432	0.0353383	3 v 3	-3.51074	0.00270541	0.00750029	3 v 3	1.24937	0.0456011	0.101217	3	3	3	10.4851	6.97435	8.22372	0.496253	0.195404	0.546973	3
A0AAA9Z3K5	NA	Uncharacterized protein	unreviewed	2	9	High	6	7	6	Aedes albopictus	FALSE	0.917353	0.00758327	0.0375077	3 v 3	0.917353	0.0463152	0.161267	-1.86966	0.000155028	0.000461159	-3.06606	1.80898e-06	7.17817e-06	1.19641	0.00403525	0.0156864	3 v 3	-1.86966	0.0127901	0.0392541	3 v 3	-3.06606	0.00476543	0.0105987	3 v 3	1.19641	0.0340328	0.0917041	3	3	3	8.39367	5.3276	6.52401	0.562852	0.239438	0.490717	3
A0AAA9ZRV9	NA	Cytochrome c oxidase assembly protein	unreviewed	3	7	High	1	1	1	Aedes albopictus	FALSE	0.571341	0.00771215	0.0380313	3 v 3	0.571341	0.0159407	0.138322	-0.030174	0.919813	0.928236	-0.880569	0.0122731	0.0147671	0.850395	0.0147211	0.031461	3 v 3	-0.030174	0.941094	0.946822	3 v 3	-0.880569	0.118722	0.133715	3 v 3	0.850395	0.00674224	0.0728229	3	3	3	4.99514	4.11457	4.96497	0.603748	0.166319	0.215507	3
A0A182GBN3	NA	Uncharacterized protein	unreviewed	1	8	High	12	13	12	Aedes albopictus	FALSE	0.753735	0.00778029	0.038201	3 v 3	0.753735	0.0521646	0.166115	-2.24346	2.78343e-06	8.68115e-05	-3.27624	6.70021e-08	1.84619e-06	1.03279	0.00183311	0.0114227	3 v 3	-2.24346	0.00356248	0.0347178	3 v 3	-3.27624	5.59974e-05	0.00267353	3 v 3	1.03279	0.0355291	0.0934346	3	3	3	9.87835	6.60211	7.6349	0.224321	0.177726	0.419087	3
A0AAB0A359	NA	TMEM131L fifth Ig-like domain-containing protein	unreviewed	1	3	High	4	4	4	Aedes albopictus	FALSE	0.72035	0.00782069	0.0382242	3 v 3	0.72035	0.0252964	0.148527	-1.44705	0.000628096	0.00128655	-2.44645	7.25108e-06	1.83724e-05	0.999404	0.00740694	0.0213921	3 v 3	-1.44705	0.0275972	0.0530444	3 v 3	-2.44645	0.0085822	0.0152418	3 v 3	0.999404	0.0163384	0.0770057	3	3	3	8.04737	5.60092	6.60032	0.565321	0.243115	0.331942	3
A0A182H887	NA	Uncharacterized protein	unreviewed	1	10	High	5	5	5	Aedes albopictus	FALSE	0.495152	0.00802893	0.0391262	3 v 3	0.495152	0.0152878	0.137141	-0.952284	0.00337877	0.005508	-1.72649	3.42872e-05	6.54825e-05	0.774206	0.0114361	0.0274201	3 v 3	-0.952284	0.0625773	0.090737	3 v 3	-1.72649	0.0210492	0.0297774	3 v 3	0.774206	0.00454368	0.0728229	3	3	3	8.69027	6.96378	7.73799	0.480537	0.101579	0.166266	3
A0AAB0A3E8	NA	Zinc finger CCCH domain-containing protein 14	unreviewed	2	7	High	5	5	5	Aedes albopictus	FALSE	0.846414	0.0080997	0.039355	3 v 3	0.846414	0.0632268	0.173935	-2.09726	1.71647e-05	0.000147256	-3.22273	2.85547e-07	2.77485e-06	1.12547	0.00243945	0.0125962	3 v 3	-2.09726	0.00488063	0.0349139	3 v 3	-3.22273	0.00206569	0.00656152	3 v 3	1.12547	0.0469868	0.101217	3	3	3	8.46348	5.24075	6.36622	0.38953	0.141284	0.483442	3
A0AAA9Z1U6	NA	Ribosomal RNA-processing protein 12-like conserved domain-containing protein	unreviewed	1	17	High	24	26	24	Aedes albopictus	FALSE	0.974279	0.00818363	0.0394873	3 v 3	0.974279	0.0725844	0.181217	-2.25946	6.01248e-05	0.00026934	-3.51279	1.02385e-06	5.30137e-06	1.25333	0.004878	0.0174329	3 v 3	-2.25946	0.0105741	0.0378817	3 v 3	-3.51279	0.00760077	0.0141576	3 v 3	1.25333	0.0513177	0.103949	3	3	3	10.4326	6.91983	8.17316	0.641603	0.170101	0.564157	3
A0A023EWJ2	NA	Putative centromere/microtubule binding protein cbf5	unreviewed	2	12	High	7	7	7	Aedes albopictus	FALSE	1.00184	0.00815926	0.0394873	3 v 3	1.00184	0.0461457	0.161019	-2.16862	2.03368e-05	0.000158153	-3.44951	2.44166e-07	2.60437e-06	1.28089	0.00144037	0.0102124	3 v 3	-2.16862	0.0039154	0.0347178	3 v 3	-3.44951	0.000498536	0.00358815	3 v 3	1.28089	0.0213311	0.0815953	3	3	3	9.12783	5.67832	6.95921	0.413844	0.303407	0.462667	3
A0A182GJ34	NA	protein-serine/threonine phosphatase (EC 3.1.3.16)	unreviewed	3	2	High	3	3	3	Aedes albopictus	FALSE	1.19469	0.00819875	0.0394873	3 v 3	1.19469	0.0654325	0.175056	-1.89837	4.01762e-05	0.00021423	-3.37212	1.74291e-07	2.44008e-06	1.47375	0.000332311	0.00596616	3 v 3	-1.89837	0.0309164	0.0565945	3 v 3	-3.37212	8.4563e-05	0.00267353	3 v 3	1.47375	0.0447793	0.101217	3	3	3	6.76337	3.39125	4.865	0.0747245	0.157367	0.607864	3
Q5MIR8	NA	Small ribosomal subunit protein uS9 (40S ribosomal protein S16)	unreviewed	2	51	High	13	19	13	Aedes albopictus	FALSE	1.20239	0.00822253	0.0394873	3 v 3	1.20239	0.0774138	0.184265	-2.71476	8.50256e-05	0.000321891	-4.1962	1.60221e-06	6.68398e-06	1.48144	0.00684988	0.0205243	3 v 3	-2.71476	0.0155199	0.0404479	3 v 3	-4.1962	0.0110072	0.01815	3 v 3	1.48144	0.0600763	0.110398	3	3	3	11.0528	6.85661	8.33805	0.879028	0.207261	0.715868	3
A0A023ERM6	NA	Translocation protein SEC62	unreviewed	2	33	High	16	19	16	Aedes albopictus	FALSE	0.745821	0.00828589	0.0396762	3 v 3	0.745821	0.0238194	0.14754	2.68051	6.41166e-07	5.04689e-05	1.65564	5.63864e-05	0.000100882	1.02488	0.00230401	0.0123259	3 v 3	2.68051	0.000840992	0.0347178	3 v 3	1.65564	0.00476289	0.0105987	3 v 3	1.02488	0.0275336	0.0872252	3	3	3	7.48346	9.1391	10.164	0.33391	0.170687	0.379451	3
A0A182HCB8	NA	Uncharacterized protein	unreviewed	1	9	High	9	9	7	Aedes albopictus	FALSE	0.799942	0.00833388	0.0397907	3 v 3	0.799942	0.0457658	0.160719	-2.15154	2.08592e-05	0.000158173	-3.23054	4.44437e-07	3.50308e-06	1.079	0.0043325	0.0161564	3 v 3	-2.15154	0.00477259	0.0349139	3 v 3	-3.23054	0.00262463	0.00746036	3 v 3	1.079	0.0329227	0.091003	3	3	3	9.39256	6.16203	7.24102	0.483613	0.213087	0.436753	3
A0A023EPK8	NA	Putative matricellular protein osteonectin/sparc/bm-40	unreviewed	1	22	High	6	6	6	Aedes albopictus	FALSE	0.863414	0.00836923	0.0398443	3 v 3	0.863414	0.0318937	0.148586	-0.172931	0.552555	0.587757	-1.3154	0.000744254	0.00104996	1.14247	0.00202703	0.0118327	3 v 3	-0.172931	0.545672	0.583061	3 v 3	-1.3154	0.0157266	0.0235684	3 v 3	1.14247	0.0250508	0.0840662	3	3	3	7.07757	5.76217	6.90464	0.28408	0.429487	0.352137	3
A0A023EP91	NA	Serine/threonine-protein phosphatase (EC 3.1.3.16)	unreviewed	2	13	High	4	5	4	Aedes albopictus	FALSE	0.647604	0.00846451	0.0400482	3 v 3	0.647604	0.043505	0.159099	-0.828351	0.00540214	0.00836901	-1.75501	1.67065e-05	3.53835e-05	0.926658	0.00266249	0.0131427	3 v 3	-0.828351	0.0264912	0.0515776	3 v 3	-1.75501	0.00198085	0.0064326	3 v 3	0.926658	0.0160088	0.0770057	3	3	3	7.11466	5.35965	6.28631	0.291244	0.179345	0.299694	3
A0A182GJ46	109411734	AP-2 complex subunit alpha	unreviewed	2	19	High	16	16	16	Aedes albopictus	FALSE	0.737297	0.00852126	0.0400482	3 v 3	0.737297	0.0331445	0.148586	-1.89335	2.27538e-05	0.000165691	-2.9097	3.88792e-07	3.31075e-06	1.01635	0.0029904	0.0137242	3 v 3	-1.89335	0.00310797	0.0347178	3 v 3	-2.9097	0.000501151	0.00359122	3 v 3	1.01635	0.0232702	0.0838128	3	3	3	9.69795	6.78825	7.8046	0.343442	0.241797	0.377472	3
A0A182GQ17	NA	E3 ubiquitin-protein ligase (EC 2.3.2.27)	unreviewed	3	13	High	3	3	2	Aedes albopictus	FALSE	0.840215	0.00855722	0.0400482	3 v 3	0.840215	0.0522408	0.166115	-2.25083	5.1217e-06	0.000103041	-3.3701	9.98285e-08	2.08755e-06	1.11927	0.00168074	0.0109315	3 v 3	-2.25083	0.00538638	0.0349139	3 v 3	-3.3701	0.000186495	0.00274297	3 v 3	1.11927	0.0466141	0.101217	3	3	3	8.18019	4.8101	5.92936	0.26356	0.157226	0.486605	3
A0A023ERT3	NA	RRM domain-containing protein	unreviewed	1	16	High	6	7	6	Aedes albopictus	FALSE	0.938086	0.00854708	0.0400482	3 v 3	0.938086	0.0433698	0.159099	-2.22453	4.43399e-06	9.73107e-05	-3.44166	6.14527e-08	1.84619e-06	1.21714	0.000759082	0.00782599	3 v 3	-2.22453	0.00722259	0.0364469	3 v 3	-3.44166	0.00011872	0.00267353	3 v 3	1.21714	0.0244646	0.0838128	3	3	3	10.141	6.69935	7.91649	0.170098	0.257575	0.452929	3
A0AAB0A8C5	NA	Uncharacterized protein	unreviewed	1	4	High	2	2	2	Aedes albopictus	FALSE	1.24568	0.00848117	0.0400482	3 v 3	1.24568	0.0342685	0.148586	-2.17228	3.82006e-05	0.000209281	-3.69702	2.52141e-07	2.6531e-06	1.52473	0.000689171	0.00759007	3 v 3	-2.17228	0.0163259	0.0414133	3 v 3	-3.69702	0.00492981	0.0108153	3 v 3	1.52473	0.0253578	0.0841984	3	3	3	7.47605	3.77903	5.30376	0.121848	0.531518	0.541545	3
A0A023EF80	NA	Small nuclear ribonucleoprotein Sm D3 (Sm-D3) (snRNP core protein D3)	unreviewed	2	21	High	2	2	2	Aedes albopictus	FALSE	0.70344	0.00866886	0.0404547	3 v 3	0.70344	0.0353357	0.148586	-1.68081	3.03364e-05	0.000193308	-2.66331	3.95201e-07	3.34806e-06	0.982494	0.00210554	0.0120297	3 v 3	-1.68081	0.00558364	0.0349139	3 v 3	-2.66331	0.000155967	0.00269413	3 v 3	0.982494	0.0231002	0.0838128	3	3	3	7.77822	5.11491	6.09741	0.193839	0.240595	0.364776	3
A0AAA9ZSA4	NA	Mannosyl-oligosaccharide glucosidase (EC 3.2.1.106)	unreviewed	2	8	High	11	11	2	Aedes albopictus	FALSE	0.574052	0.00872431	0.0405976	3 v 3	0.574052	0.0484545	0.164318	-1.34635	0.00120119	0.00219164	-2.19946	2.22589e-05	4.48984e-05	0.853106	0.0187637	0.0370785	3 v 3	-1.34635	0.0484732	0.0747101	3 v 3	-2.19946	0.0243896	0.0335767	3 v 3	0.853106	0.0310626	0.0903422	3	3	3	8.98098	6.78152	7.63463	0.637408	0.103823	0.310234	3
A0A023EU76	NA	Phenylalanine--tRNA ligase beta subunit (EC 6.1.1.20) (Phenylalanyl-tRNA synthetase beta subunit)	unreviewed	2	16	High	10	10	10	Aedes albopictus	FALSE	0.860878	0.00874864	0.0405976	3 v 3	0.860878	0.0409445	0.157434	-1.80575	3.95778e-05	0.000213101	-2.94568	3.99319e-07	3.36569e-06	1.13993	0.0015269	0.0105653	3 v 3	-1.80575	0.00423496	0.0347178	3 v 3	-2.94568	0.00033095	0.00319454	3 v 3	1.13993	0.0194504	0.0792222	3	3	3	8.74164	5.79596	6.93589	0.325677	0.265447	0.399544	3
A0A023EMS3	109427955	Proliferating cell nuclear antigen	unreviewed	2	22	High	5	5	5	Aedes albopictus	FALSE	0.562592	0.00890863	0.0406937	3 v 3	0.562592	0.0457157	0.160719	-0.454954	0.0532703	0.0685259	-1.2966	7.71873e-05	0.000133243	0.841645	0.00214088	0.0120707	3 v 3	-0.454954	0.011328	0.0384128	3 v 3	-1.2966	0.00660295	0.0131092	3 v 3	0.841645	0.0277052	0.0875996	3	3	3	6.67259	5.37599	6.21764	0.131808	0.281783	0.0813803	3
A0A023EFA5	NA	Putative cytochrome b5	unreviewed	1	5	Medium	1	4	1	Aedes albopictus	FALSE	0.698001	0.00887903	0.0406937	3 v 3	0.698001	0.03066	0.148586	-1.56724	0.000245484	0.000639032	-2.54429	3.4162e-06	1.09371e-05	0.977055	0.00665791	0.0203421	3 v 3	-1.56724	0.0184915	0.0433568	3 v 3	-2.54429	0.0093801	0.0162886	3 v 3	0.977055	0.02191	0.082113	3	3	3	7.97846	5.43417	6.41122	0.537049	0.167086	0.338467	3
A0A182H3K3	109408464	Splicing factor U2AF subunit (U2 snRNP auxiliary factor large subunit)	unreviewed	2	35	High	11	12	11	Aedes albopictus	FALSE	0.751369	0.00891815	0.0406937	3 v 3	0.751369	0.0341696	0.148586	-1.59443	8.14309e-05	0.000316358	-2.62486	8.27811e-07	4.56036e-06	1.03042	0.00230021	0.0123259	3 v 3	-1.59443	0.00609398	0.0351327	3 v 3	-2.62486	0.00029563	0.00304552	3 v 3	1.03042	0.02503	0.0840662	3	3	3	10.3634	7.73852	8.76894	0.282803	0.23961	0.390818	3
A0A182G5H9	NA	Uncharacterized protein	unreviewed	1	4	High	1	1	1	Aedes albopictus	FALSE	0.767496	0.00894131	0.0406937	3 v 3	0.767496	0.0268573	0.148527	-0.450587	0.0881831	0.109599	-1.49714	7.27437e-05	0.000126631	1.04655	0.00122073	0.00976372	3 v 3	-0.450587	0.120453	0.153633	3 v 3	-1.49714	0.00178784	0.00612852	3 v 3	1.04655	0.0105626	0.0742473	3	3	3	4.10055	2.60342	3.64997	0.251851	0.243776	0.302012	3
A0A182GBM0	NA	ADAM10 endopeptidase (EC 3.4.24.81)	unreviewed	3	2	High	2	2	2	Aedes albopictus	FALSE	0.802526	0.00891111	0.0406937	3 v 3	0.802526	0.0263611	0.148527	-1.56013	0.000314586	0.000754733	-2.64171	3.07853e-06	1.01918e-05	1.08158	0.00423093	0.0159943	3 v 3	-1.56013	0.0149818	0.0402028	3 v 3	-2.64171	0.00230232	0.00695838	3 v 3	1.08158	0.0192302	0.0792222	3	3	3	6.17837	3.53666	4.61824	0.491617	0.377336	0.289708	3
A0A182GKJ4	NA	Uncharacterized protein	unreviewed	1	7	High	9	9	9	Aedes albopictus	FALSE	0.845618	0.00880309	0.0406937	3 v 3	0.845618	0.0620532	0.173074	-2.29575	2.19079e-06	7.87257e-05	-3.42042	4.2435e-08	1.84619e-06	1.12467	0.000990457	0.00870646	3 v 3	-2.29575	0.00642772	0.0356719	3 v 3	-3.42042	2.49589e-05	0.00267353	3 v 3	1.12467	0.0318552	0.091003	3	3	3	7.93342	4.513	5.63767	0.159478	0.19261	0.439261	3
A0AAA9ZD22	NA	Agenet-like domain-containing protein	unreviewed	2	11	High	7	7	7	Aedes albopictus	FALSE	1.05282	0.00894178	0.0406937	3 v 3	1.05282	0.0624577	0.173228	-2.61275	3.2015e-06	9.47181e-05	-3.94462	5.55431e-08	1.84619e-06	1.33188	0.000990808	0.00870646	3 v 3	-2.61275	0.0133586	0.0394268	3 v 3	-3.94462	0.000152542	0.00269413	3 v 3	1.33188	0.0452467	0.101217	3	3	3	8.64162	4.697	6.02887	0.147957	0.267895	0.603764	3
A0A182H6T8	NA	DNA topoisomerase I (EC 5.6.2.1) (DNA topoisomerase 1)	unreviewed	3	9	High	6	6	6	Aedes albopictus	FALSE	0.510003	0.00910027	0.0409243	3 v 3	0.510003	0.0314282	0.148586	-0.959979	0.00100816	0.00191112	-1.74904	6.56195e-06	1.71576e-05	0.789057	0.00381278	0.0152511	3 v 3	-0.959979	0.0231966	0.0482921	3 v 3	-1.74904	0.0020632	0.00656152	3 v 3	0.789057	0.00754123	0.0728229	3	3	3	7.08172	5.33269	6.12174	0.290406	0.174563	0.0761065	3
A0A182GPP1	NA	Uncharacterized protein	unreviewed	1	2	High	1	1	1	Aedes albopictus	FALSE	0.86877	0.009106	0.0409243	3 v 3	0.86877	0.068935	0.178406	-1.46574	0.000285139	0.000704536	-2.61356	1.66779e-06	6.87079e-06	1.14782	0.0017542	0.011189	3 v 3	-1.46574	0.0266496	0.0517039	3 v 3	-2.61356	0.000136794	0.00269413	3 v 3	1.14782	0.0514933	0.104065	3	3	3	6.95616	4.3426	5.49042	0.228873	0.187111	0.530188	3
A0AAB0A9Z1	NA	Uncharacterized protein	unreviewed	1	1	High	2	2	2	Aedes albopictus	FALSE	0.992683	0.00904711	0.0409243	3 v 3	0.992683	0.0813784	0.188837	-0.729949	0.0331132	0.0441064	-2.00169	3.8658e-05	7.21617e-05	1.27174	0.00143296	0.0102037	3 v 3	-0.729949	0.176792	0.213467	3 v 3	-2.00169	0.000353693	0.00324623	3 v 3	1.27174	0.068219	0.116977	3	3	3	6.6258	4.62412	5.89585	0.206677	0.137207	0.635971	3
A0AAB0A5Y4	NA	FK506-binding protein (EC 5.2.1.8)	unreviewed	2	37	High	13	18	8	Aedes albopictus	FALSE	1.06697	0.0091163	0.0409243	3 v 3	1.06697	0.0747799	0.181419	-2.78518	1.77224e-05	0.000148018	-4.13121	4.19476e-07	3.39693e-06	1.34603	0.00486876	0.0174329	3 v 3	-2.78518	0.00776921	0.036487	3 v 3	-4.13121	0.00974445	0.01666	3 v 3	1.34603	0.0605274	0.110978	3	3	3	11.0301	6.8989	8.24493	0.730798	0.0710798	0.611126	3
A0A182H5F2	109408226	Large ribosomal subunit protein eL22 (60S ribosomal protein L22)	unreviewed	2	41	High	5	12	5	Aedes albopictus	FALSE	1.40936	0.00907902	0.0409243	3 v 3	1.40936	0.0820978	0.188837	-2.58959	0.000108566	0.000376695	-4.27801	1.11426e-06	5.55353e-06	1.68842	0.0027182	0.0132069	3 v 3	-2.58959	0.0164012	0.0414133	3 v 3	-4.27801	0.00441238	0.0101496	3 v 3	1.68842	0.0656689	0.115297	3	3	3	10.6811	6.40306	8.09148	0.695259	0.247176	0.852711	3
A0A023EJJ5	NA	Putative 60s ribosomal protein l10	unreviewed	1	73	High	18	34	18	Aedes albopictus	FALSE	1.19164	0.00920395	0.0412058	3 v 3	1.19164	0.0877564	0.193442	-2.44043	5.08213e-05	0.000243179	-3.91112	6.29904e-07	4.06485e-06	1.47069	0.00254324	0.0129275	3 v 3	-2.44043	0.0117815	0.0385117	3 v 3	-3.91112	0.00590654	0.012192	3 v 3	1.47069	0.0699083	0.118268	3	3	3	11.089	7.17787	8.64856	0.582512	0.108876	0.728508	3
A0AAA9ZW51	NA	Spliceosome subunit	unreviewed	2	24	High	7	7	7	Aedes albopictus	FALSE	0.759524	0.00922951	0.0412085	3 v 3	0.759524	0.0643805	0.175056	-1.87407	3.18862e-05	0.000194494	-2.91264	5.05422e-07	3.7384e-06	1.03858	0.00310888	0.0138807	3 v 3	-1.87407	0.00549226	0.0349139	3 v 3	-2.91264	0.00191874	0.00638673	3 v 3	1.03858	0.0456263	0.101217	3	3	3	8.841	5.92835	6.96693	0.361942	0.143573	0.446653	3
A0AAB0A8H5	NA	Dolichyl-diphosphooligosaccharide--protein glycosyltransferase subunit 2 (Ribophorin-2)	unreviewed	2	35	High	21	23	21	Aedes albopictus	FALSE	0.462877	0.00927488	0.0412994	3 v 3	0.462877	0.00380449	0.0991952	1.27206	0.000307057	0.00074314	0.530131	0.0524173	0.0592699	0.741931	0.0113325	0.0272905	3 v 3	1.27206	0.0200831	0.0451051	3 v 3	0.530131	0.14874	0.164698	3 v 3	0.741931	0.0069534	0.0728229	3	3	3	9.58621	10.1163	10.8583	0.415965	0.129291	0.187957	3
A0A182GCB6	NA	Uncharacterized protein	unreviewed	1	5	High	4	4	4	Aedes albopictus	FALSE	0.893644	0.00930902	0.04134	3 v 3	0.893644	0.0300049	0.148586	-1.25643	0.00193283	0.00334202	-2.42913	8.93176e-06	2.13226e-05	1.1727	0.00305714	0.0138747	3 v 3	-1.25643	0.0230522	0.0482921	3 v 3	-2.42913	0.00166814	0.00588693	3 v 3	1.1727	0.0272933	0.0870919	3	3	3	6.82737	4.39824	5.57094	0.40386	0.384383	0.448395	3
A0A182GNX0	NA	Uncharacterized protein	unreviewed	1	38	High	33	35	33	Aedes albopictus	FALSE	0.549705	0.00945859	0.0416088	3 v 3	0.549705	0.0200742	0.144541	-0.613283	0.19519	0.228181	-1.44204	0.00802787	0.00993411	0.828758	0.0894799	0.115938	3 v 3	-0.613283	0.441161	0.481664	3 v 3	-1.44204	0.150892	0.166968	3 v 3	0.828758	0.024461	0.0838128	3	3	3	11.0306	9.58859	10.4174	1.10728	0.133414	0.293437	3
A0A182H4Z7	NA	Uncharacterized protein	unreviewed	1	4	Medium	2	2	2	Aedes albopictus	FALSE	0.942614	0.00947732	0.0416088	3 v 3	0.942614	0.0518451	0.166115	-2.08498	9.77924e-06	0.000125311	-3.30664	1.12647e-07	2.17528e-06	1.22167	0.00085672	0.00809359	3 v 3	-2.08498	0.00854222	0.0370198	3 v 3	-3.30664	0.000107728	0.00267353	3 v 3	1.22167	0.0418511	0.0995214	3	3	3	6.98732	3.68068	4.90234	0.231881	0.146978	0.497555	3
A0AAB0A766	109427431	Uncharacterized protein	unreviewed	2	22	High	8	9	8	Aedes albopictus	FALSE	0.945431	0.00947903	0.0416088	3 v 3	0.945431	0.0685405	0.178406	-1.82462	4.39561e-05	0.0002222	-3.0491	3.54182e-07	3.16275e-06	1.22449	0.00107744	0.00922246	3 v 3	-1.82462	0.0166762	0.0418191	3 v 3	-3.0491	0.000283016	0.00304552	3 v 3	1.22449	0.0543023	0.105078	3	3	3	9.81941	6.77031	7.99479	0.231017	0.116431	0.544031	3
A0A023ENV4	NA	Putative secreted protein	unreviewed	2	5	Medium	2	2	2	Aedes albopictus	FALSE	1.22293	0.00949547	0.0416088	3 v 3	1.22293	0.0785832	0.185701	-2.86344	3.66007e-05	0.000208148	-4.36543	7.11536e-07	4.27439e-06	1.50199	0.00484815	0.0174329	3 v 3	-2.86344	0.0106484	0.037903	3 v 3	-4.36543	0.0104114	0.0174695	3 v 3	1.50199	0.067687	0.116977	3	3	3	9.5251	5.15967	6.66166	0.809506	0.0984018	0.728116	3
A0A023EEF4	NA	60S ribosomal protein L32 (Ribosomal protein 49)	unreviewed	1	53	High	9	19	9	Aedes albopictus	FALSE	1.31019	0.00944012	0.0416088	3 v 3	1.31019	0.0831873	0.190807	-2.72166	3.74647e-05	0.000209281	-4.31091	5.01991e-07	3.7384e-06	1.58924	0.00248792	0.0127246	3 v 3	-2.72166	0.0108693	0.0379051	3 v 3	-4.31091	0.00329796	0.00837764	3 v 3	1.58924	0.0652108	0.114914	3	3	3	10.0298	5.71892	7.30817	0.619207	0.218092	0.794799	3
A0A182G4G2	NA	Uncharacterized protein	unreviewed	1	4	High	1	1	1	Aedes albopictus	FALSE	0.860235	0.00955789	0.0416613	3 v 3	0.860235	0.056794	0.169198	-1.75625	0.000350339	0.000814501	-2.89553	4.508e-06	1.3454e-05	1.13929	0.006858	0.0205243	3 v 3	-1.75625	0.0217434	0.0468622	3 v 3	-2.89553	0.00964083	0.0165834	3 v 3	1.13929	0.0373568	0.0951893	3	3	3	5.8168	2.92127	4.06055	0.638711	0.21764	0.478731	3
A0A182G2E2	NA	Protein KRI1 homolog	unreviewed	2	13	High	10	11	10	Aedes albopictus	FALSE	1.05094	0.00959554	0.0417153	3 v 3	1.05094	0.0768212	0.183387	-2.45516	1.24013e-05	0.000134484	-3.78515	1.93698e-07	2.54438e-06	1.32999	0.00179837	0.0112578	3 v 3	-2.45516	0.00733125	0.0364469	3 v 3	-3.78515	0.00126187	0.00536502	3 v 3	1.32999	0.0581185	0.108625	3	3	3	9.71019	5.92504	7.25503	0.408104	0.166378	0.625708	3
A0AAA9ZHJ5	NA	Lysine--tRNA ligase (EC 6.1.1.6) (Lysyl-tRNA synthetase)	unreviewed	2	16	High	8	9	8	Aedes albopictus	FALSE	0.472208	0.00964762	0.0418308	3 v 3	0.472208	0.005292	0.114196	-0.845108	0.00162052	0.00285273	-1.59637	8.73577e-06	2.10065e-05	0.751261	0.00354643	0.0146102	3 v 3	-0.845108	0.0050844	0.0349139	3 v 3	-1.59637	0.000174504	0.00274297	3 v 3	0.751261	0.0079386	0.0728229	3	3	3	9.07669	7.48032	8.23158	0.149996	0.131201	0.197146	3
A0A182GUX4	NA	Eukaryotic translation initiation factor 2 subunit 2 (Eukaryotic translation initiation factor 2 subunit beta)	unreviewed	2	30	High	12	13	12	Aedes albopictus	FALSE	0.603535	0.00969807	0.0418308	3 v 3	0.603535	0.0186381	0.143948	-1.29421	0.0002625	0.000663474	-2.1768	2.64191e-06	9.24667e-06	0.882589	0.00406707	0.0156864	3 v 3	-1.29421	0.0131321	0.0392541	3 v 3	-2.1768	0.00672561	0.0132407	3 v 3	0.882589	0.0109039	0.0742473	3	3	3	9.84706	7.67026	8.55285	0.391769	0.116719	0.235903	3
A0A182GWZ4	109422147	Small ribosomal subunit protein uS15 (40S ribosomal protein S13)	unreviewed	2	70	High	13	31	10	Aedes albopictus	FALSE	1.12933	0.00967702	0.0418308	3 v 3	1.12933	0.0691658	0.178478	-2.54222	4.60177e-05	0.00022843	-3.95061	7.61716e-07	4.44649e-06	1.40839	0.0040632	0.0156864	3 v 3	-2.54222	0.00942355	0.0372285	3 v 3	-3.95061	0.00390376	0.00936559	3 v 3	1.40839	0.0543972	0.105078	3	3	3	11.4153	7.46471	8.8731	0.651264	0.261459	0.676742	3
A0A182GQI3	NA	Uncharacterized protein	unreviewed	1	10	High	18	19	18	Aedes albopictus	FALSE	0.930153	0.00977656	0.0420596	3 v 3	0.930153	0.0710171	0.180291	-2.70364	1.84022e-06	7.41925e-05	-3.91284	4.73729e-08	1.84619e-06	1.20921	0.00166021	0.0108836	3 v 3	-2.70364	0.00329924	0.0347178	3 v 3	-3.91284	0.0003426	0.00324623	3 v 3	1.20921	0.0469606	0.101217	3	3	3	10.6868	6.77395	7.98315	0.334203	0.178323	0.530919	3
A0A182GG25	NA	Uncharacterized protein	unreviewed	1	9	High	6	6	6	Aedes albopictus	FALSE	0.469815	0.00984845	0.0422431	3 v 3	0.469815	0.0125133	0.130591	-0.430221	0.0612462	0.0776976	-1.17909	0.000147547	0.000238035	0.748869	0.00407352	0.0156864	3 v 3	-0.430221	0.0463403	0.0723328	3 v 3	-1.17909	0.000892277	0.00456145	3 v 3	0.748869	0.00766424	0.0728229	3	3	3	7.78192	6.60283	7.3517	0.167713	0.155432	0.196925	3
A0A023ED66	109400867	60S ribosomal protein L36	unreviewed	2	34	High	5	14	5	Aedes albopictus	FALSE	1.17553	0.00987037	0.0422431	3 v 3	1.17553	0.0870639	0.193442	-2.55936	2.70988e-05	0.000181222	-4.01395	3.8587e-07	3.31075e-06	1.45459	0.00233506	0.012355	3 v 3	-2.55936	0.0102405	0.0377354	3 v 3	-4.01395	0.00400003	0.00949936	3 v 3	1.45459	0.0716983	0.11973	3	3	3	10.5605	6.54656	8.00115	0.525345	0.121108	0.733897	3
A0AAA9ZGI6	NA	Matrin-type domain-containing protein	unreviewed	2	2	High	1	1	1	Aedes albopictus	FALSE	0.470194	0.00996375	0.0425326	3 v 3	0.470194	0.0103146	0.126097	-0.904823	0.00198603	0.00342325	-1.65407	1.54767e-05	3.31473e-05	0.749248	0.0065624	0.0201619	3 v 3	-0.904823	0.0165106	0.0416036	3 v 3	-1.65407	0.00973275	0.01666	3 v 3	0.749248	0.030036	0.0888639	3	3	3	6.48659	4.83252	5.58177	0.29908	0.0399178	0.241224	3
A0A182H1K9	NA	Uncharacterized protein	unreviewed	1	3	High	8	8	8	Aedes albopictus	FALSE	0.538196	0.0101012	0.0426783	3 v 3	0.538196	0.0167239	0.140385	-1.93788	7.14269e-05	0.000293703	-2.75513	2.93314e-06	9.86872e-06	0.817249	0.0237252	0.0434042	3 v 3	-1.93788	0.0243249	0.0497637	3 v 3	-2.75513	0.0177141	0.0257931	3 v 3	0.817249	0.0268205	0.0865144	3	3	3	7.23259	4.47746	5.29471	0.665394	0.0808865	0.271346	3
A0A023EN48	109427522	Putative cargo transport protein erv29	unreviewed	1	4	High	1	1	1	Aedes albopictus	FALSE	0.747872	0.0100631	0.0426783	3 v 3	0.747872	0.0318117	0.148586	-0.944235	0.00519674	0.00809633	-1.97116	1.80226e-05	3.75927e-05	1.02693	0.00306963	0.0138807	3 v 3	-0.944235	0.0351492	0.0608398	3 v 3	-1.97116	0.00285589	0.00775379	3 v 3	1.02693	0.0192856	0.0792222	3	3	3	6.94859	4.97743	6.00435	0.37786	0.251409	0.359812	3
A0A023EIJ0	NA	Putative repressor splicing factor 1	unreviewed	1	23	High	4	4	4	Aedes albopictus	FALSE	0.891644	0.0100897	0.0426783	3 v 3	0.891644	0.073981	0.181419	-2.86687	1.88669e-06	7.42547e-05	-4.03757	6.40802e-08	1.84619e-06	1.1707	0.00310658	0.0138807	3 v 3	-2.86687	0.00243528	0.0347178	3 v 3	-4.03757	0.00256849	0.00737025	3 v 3	1.1707	0.0589352	0.10928	3	3	3	8.94601	4.90844	6.07914	0.452044	0.117768	0.54302	3
A0A1W7R7U6	NA	Putative 60s ribosomal protein l44	unreviewed	1	41	High	6	14	6	Aedes albopictus	FALSE	1.20381	0.0100994	0.0426783	3 v 3	1.20381	0.0876755	0.193442	-2.39386	0.00020711	0.000561235	-3.87673	2.86258e-06	9.77721e-06	1.48287	0.00610656	0.019252	3 v 3	-2.39386	0.0208317	0.0458857	3 v 3	-3.87673	0.012385	0.0196994	3 v 3	1.48287	0.0723844	0.120347	3	3	3	10.3919	6.5152	7.99807	0.818794	0.150096	0.760054	3
A0A023ESS3	NA	RNA helicase (EC 3.6.4.13)	unreviewed	2	34	High	13	15	13	Aedes albopictus	FALSE	0.57074	0.0101878	0.0429342	3 v 3	0.57074	0.0367643	0.148873	-0.532974	0.0380863	0.0499948	-1.38277	8.31964e-05	0.000141837	0.849794	0.00325323	0.0141731	3 v 3	-0.532974	0.0290785	0.0543078	3 v 3	-1.38277	0.00408382	0.00958735	3 v 3	0.849794	0.0228518	0.0838128	3	3	3	9.00653	7.62376	8.47356	0.214272	0.300297	0.150579	3
Q9U762	RpS6	Small ribosomal subunit protein eS6 (40S ribosomal protein S6)	reviewed	3	47	High	28	78	28	Aedes albopictus	FALSE	1.10554	0.0102269	0.0429894	3 v 3	1.10554	0.0879087	0.193517	-2.56151	4.006e-05	0.00021423	-3.94611	7.1035e-07	4.27439e-06	1.3846	0.00429127	0.0160972	3 v 3	-2.56151	0.00982616	0.0374739	3 v 3	-3.94611	0.00746025	0.014033	3 v 3	1.3846	0.0704353	0.118548	3	3	3	12.5086	8.5625	9.9471	0.657599	0.124031	0.694963	3
A0A023EN62	NA	Putative tfiif-interacting ctd phosphat	unreviewed	1	10	High	2	2	2	Aedes albopictus	FALSE	0.577263	0.0102604	0.0430209	3 v 3	0.577263	0.0170294	0.140385	1.16333	0.00234614	0.00394525	0.307016	0.318561	0.337565	0.856317	0.0143856	0.0311884	3 v 3	1.16333	0.0640885	0.0925419	3 v 3	0.307016	0.472884	0.493327	3 v 3	0.856317	0.00724854	0.0728229	3	3	3	4.52527	4.83229	5.68861	0.597493	0.195169	0.216583	3
A0A182GTP2	NA	Uncharacterized protein	unreviewed	1	6	High	2	2	2	Aedes albopictus	FALSE	0.622437	0.0103643	0.0433462	3 v 3	0.622437	0.0441534	0.159497	-0.740101	0.00587003	0.00900182	-1.64159	1.24852e-05	2.75008e-05	0.901491	0.0016452	0.0108715	3 v 3	-0.740101	0.0169268	0.0419491	3 v 3	-1.64159	0.00242831	0.00711582	3 v 3	0.901491	0.0315505	0.0907038	3	3	3	6.23149	4.5899	5.49139	0.189521	0.295485	0.0449001	3
A0A023EHI9	109422979	Putative scf ubiquitin ligase skp1 component	unreviewed	1	25	High	4	4	4	Aedes albopictus	FALSE	0.594032	0.0105295	0.0436145	3 v 3	0.594032	0.0595727	0.171402	-1.40971	6.08021e-05	0.000269759	-2.2828	6.97037e-07	4.23347e-06	0.873085	0.00243386	0.0125962	3 v 3	-1.40971	0.00962164	0.0372877	3 v 3	-2.2828	2.97593e-05	0.00267353	3 v 3	0.873085	0.0329951	0.091003	3	3	3	8.35544	6.07264	6.94572	0.136134	0.123497	0.333368	3
A0A182GVR6	NA	Uncharacterized protein	unreviewed	1	17	High	17	19	17	Aedes albopictus	FALSE	0.605662	0.010534	0.0436145	3 v 3	0.605662	0.042474	0.157953	-0.812416	0.0037777	0.00608036	-1.69713	1.12034e-05	2.53276e-05	0.884716	0.00216547	0.0120856	3 v 3	-0.812416	0.0256485	0.0510143	3 v 3	-1.69713	0.0003687	0.00327047	3 v 3	0.884716	0.0259609	0.0848643	3	3	3	10.8662	9.16904	10.0538	0.178822	0.120246	0.308501	3
A0A182H8L4	NA	Uncharacterized protein	unreviewed	2	4	High	5	5	5	Aedes albopictus	FALSE	0.63243	0.0104885	0.0436145	3 v 3	0.63243	0.0215552	0.146077	-0.953813	0.00147243	0.00261712	-1.8653	5.56656e-06	1.5469e-05	0.911483	0.00201335	0.0118223	3 v 3	-0.953813	0.0188717	0.0438977	3 v 3	-1.8653	0.00405224	0.00954737	3 v 3	0.911483	0.0150713	0.0758651	3	3	3	7.51639	5.6511	6.56258	0.0846423	0.273953	0.272971	3
A0A023EVA3	NA	Putative secreted protein	unreviewed	1	5	High	4	4	4	Aedes albopictus	FALSE	0.637355	0.0104826	0.0436145	3 v 3	0.637355	0.0267937	0.148527	-1.22845	0.000306579	0.000743072	-2.14486	2.22789e-06	8.21534e-06	0.916409	0.00258843	0.0130159	3 v 3	-1.22845	0.00715061	0.0364469	3 v 3	-2.14486	0.000384655	0.00330811	3 v 3	0.916409	0.0197015	0.0792406	3	3	3	8.15032	6.00547	6.92188	0.242545	0.183964	0.31676	3
A0AAA9Z452	109418058	Large ribosomal subunit protein uL2 (60S ribosomal protein L8)	unreviewed	2	58	High	17	52	17	Aedes albopictus	FALSE	1.19389	0.0105912	0.0437416	3 v 3	1.19389	0.0842407	0.192279	-2.58238	2.7299e-05	0.000181222	-4.05533	3.84061e-07	3.31075e-06	1.47295	0.00229233	0.0123259	3 v 3	-2.58238	0.0105308	0.0378817	3 v 3	-4.05533	0.00162672	0.00583429	3 v 3	1.47295	0.0653348	0.114914	3	3	3	11.4919	7.43659	8.90953	0.501874	0.216959	0.742689	3
A0AAA9ZS07	NA	Exostosin-3	unreviewed	2	2	High	2	2	2	Aedes albopictus	FALSE	0.61178	0.0106232	0.0437645	3 v 3	0.61178	0.0401709	0.155916	-0.576538	0.0228788	0.0312551	-1.46737	3.60859e-05	6.83646e-05	0.890833	0.00186	0.0114227	3 v 3	-0.576538	0.0374877	0.0630492	3 v 3	-1.46737	0.00118094	0.0051879	3 v 3	0.890833	0.00855602	0.0728991	3	3	3	5.10942	3.64205	4.53288	0.221015	0.15512	0.238317	3
A0A182G2U5	109421657	threonine--tRNA ligase (EC 6.1.1.3) (Threonyl-tRNA synthetase)	unreviewed	2	10	High	9	9	9	Aedes albopictus	FALSE	0.59248	0.0106519	0.0437733	3 v 3	0.59248	0.018959	0.143948	-0.678093	0.00834996	0.0123789	-1.54963	1.65288e-05	3.50972e-05	0.871534	0.00172615	0.0110957	3 v 3	-0.678093	0.00880827	0.0370198	3 v 3	-1.54963	0.00131934	0.0054535	3 v 3	0.871534	0.0133089	0.0756067	3	3	3	8.40101	6.85139	7.72292	0.18139	0.244943	0.113284	3
A0A023EK17	NA	Casein kinase II subunit beta (CK II beta)	unreviewed	2	39	High	7	7	7	Aedes albopictus	FALSE	0.717374	0.0107103	0.043777	3 v 3	0.717374	0.0742053	0.181419	-1.50716	0.000310902	0.000749156	-2.50359	3.63991e-06	1.14318e-05	0.996428	0.0056044	0.0185647	3 v 3	-1.50716	0.0163868	0.0414133	3 v 3	-2.50359	0.0114773	0.0185673	3 v 3	0.996428	0.0485172	0.102731	3	3	3	8.60396	6.10037	7.0968	0.494487	0.0712068	0.410647	3
A0A1W7R5J5	NA	Putative rna-binding protein 15b	unreviewed	1	32	High	17	19	17	Aedes albopictus	FALSE	1.01877	0.010724	0.043777	3 v 3	1.01877	0.068072	0.178406	-2.63631	9.32367e-06	0.000123468	-3.93413	1.96696e-07	2.54438e-06	1.29782	0.00277461	0.0133446	3 v 3	-2.63631	0.00449568	0.0347178	3 v 3	-3.93413	0.00157526	0.00578016	3 v 3	1.29782	0.0478283	0.10193	3	3	3	10.643	6.70883	8.00665	0.503339	0.231867	0.590199	3
Q5MIS0	109428069	Small ribosomal subunit protein uS12 (40S ribosomal protein S23)	unreviewed	2	57	High	9	18	9	Aedes albopictus	FALSE	1.21951	0.0107323	0.043777	3 v 3	1.21951	0.0919441	0.198929	-2.67015	4.90813e-05	0.000238063	-4.16871	7.82475e-07	4.504e-06	1.49856	0.00392362	0.0155813	3 v 3	-2.67015	0.0115197	0.0385117	3 v 3	-4.16871	0.00736062	0.0139156	3 v 3	1.49856	0.0748037	0.122508	3	3	3	11.598	7.42929	8.92785	0.690657	0.130643	0.77445	3
Q5MIP6	Tctp	Translationally-controlled tumor protein homolog (TCTP)	reviewed	2	29	High	4	5	4	Aedes albopictus	FALSE	0.877524	0.0109134	0.0442971	3 v 3	0.877524	0.0438492	0.159099	-0.866322	0.0127423	0.0182364	-2.0229	2.73009e-05	5.38199e-05	1.15658	0.00225619	0.012322	3 v 3	-0.866322	0.0685069	0.0968708	3 v 3	-2.0229	0.00605483	0.012389	3 v 3	1.15658	0.0123874	0.0745473	3	3	3	8.82314	6.80024	7.95682	0.472863	0.282687	0.350098	3
A0A023EPK4	NA	peptidylglycine monooxygenase (EC 1.14.17.3)	unreviewed	2	7	High	3	3	3	Aedes albopictus	FALSE	0.521005	0.0110346	0.0443422	3 v 3	0.521005	0.0158062	0.138322	-0.864007	0.00210796	0.00360338	-1.66407	1.04094e-05	2.40508e-05	0.800059	0.00349279	0.0145709	3 v 3	-0.864007	0.0081935	0.0366075	3 v 3	-1.66407	0.00040709	0.00338657	3 v 3	0.800059	0.0102399	0.0742473	3	3	3	7.62284	5.95877	6.75883	0.194491	0.173255	0.229741	3
A0A182H992	NA	Uncharacterized protein	unreviewed	1	8	High	6	6	5	Aedes albopictus	FALSE	0.601988	0.0110474	0.0443422	3 v 3	0.601988	0.0208476	0.144768	-1.45869	0.000163771	0.000474935	-2.33973	2.38406e-06	8.59926e-06	0.881042	0.00598039	0.0191465	3 v 3	-1.45869	0.00717095	0.0364469	3 v 3	-2.33973	0.00152559	0.00572619	3 v 3	0.881042	0.0158226	0.0770057	3	3	3	8.43502	6.09529	6.97634	0.375982	0.257205	0.27708	3
A0A023EH60	NA	Protein tyrosine phosphatase iva1	unreviewed	1	34	High	6	7	6	Aedes albopictus	FALSE	0.626727	0.010964	0.0443422	3 v 3	0.626727	0.0401412	0.155916	-1.43035	0.000486402	0.00103879	-2.33613	7.31139e-06	1.84403e-05	0.905781	0.00998777	0.0255415	3 v 3	-1.43035	0.0237968	0.0490476	3 v 3	-2.33613	0.00865844	0.0153413	3 v 3	0.905781	0.0183356	0.0792222	3	3	3	8.25947	5.92335	6.82913	0.529975	0.216425	0.312085	3
A0A182H449	NA	ATP-dependent RNA helicase (EC 3.6.4.13)	unreviewed	2	14	High	8	8	8	Aedes albopictus	FALSE	0.996419	0.0110587	0.0443422	3 v 3	0.996419	0.086777	0.193442	-2.12219	2.72225e-05	0.000181222	-3.39766	3.16256e-07	2.93514e-06	1.27547	0.0016011	0.0106226	3 v 3	-2.12219	0.0140139	0.0395306	3 v 3	-3.39766	0.000420351	0.00339801	3 v 3	1.27547	0.0624985	0.113055	3	3	3	8.92527	5.52762	6.80309	0.29841	0.152503	0.617329	3
A0A182HBD7	NA	Uncharacterized protein	unreviewed	1	8	High	3	3	3	Aedes albopictus	FALSE	1.03021	0.0110024	0.0443422	3 v 3	1.03021	0.0379566	0.151089	-1.47701	0.0023803	0.00399861	-2.78628	1.48531e-05	3.2033e-05	1.30927	0.00513115	0.0179173	3 v 3	-1.47701	0.0399632	0.0657959	3 v 3	-2.78628	0.00573157	0.0119208	3 v 3	1.30927	0.0269563	0.0865566	3	3	3	6.00943	3.22315	4.53242	0.659361	0.435303	0.494867	3
A0A023ERU0	NA	Putative molecular chaperone	unreviewed	2	21	High	7	7	7	Aedes albopictus	FALSE	0.480756	0.0111368	0.0445473	3 v 3	0.480756	0.01391	0.130907	-1.0976	0.00305248	0.0050057	-1.85741	5.45936e-05	9.81378e-05	0.759809	0.0236442	0.0433521	3 v 3	-1.0976	0.0676564	0.0959966	3 v 3	-1.85741	0.0190691	0.0274495	3 v 3	0.759809	0.0123403	0.0745473	3	3	3	7.93093	6.07353	6.83334	0.572924	0.227901	0.192853	3
A0A023EUG8	109425019	60S ribosomal export protein NMD3	unreviewed	2	6	High	3	3	3	Aedes albopictus	FALSE	0.462418	0.0112243	0.0447887	3 v 3	0.462418	0.0248695	0.148527	-0.508161	0.0454755	0.0589642	-1.24963	0.000187463	0.000292436	0.741472	0.00731141	0.0212234	3 v 3	-0.508161	0.0946165	0.125927	3 v 3	-1.24963	0.00769447	0.0142598	3 v 3	0.741472	0.00813003	0.0728229	3	3	3	7.14833	5.89869	6.64017	0.318378	0.195284	0.127473	3
A0A182HB27	NA	mannose-1-phosphate guanylyltransferase (EC 2.7.7.13)	unreviewed	2	13	High	4	4	4	Aedes albopictus	FALSE	0.401418	0.0112782	0.0448939	3 v 3	0.401418	0.00125913	0.0926065	-0.0166665	0.940574	0.946299	-0.697138	0.00887307	0.0108661	0.680472	0.0101463	0.0256954	3 v 3	-0.0166665	0.937449	0.943729	3 v 3	-0.697138	0.0413439	0.0523903	3 v 3	0.680472	0.0041076	0.0728229	3	3	3	6.86699	6.16985	6.85032	0.307359	0.14457	0.136663	3
A0AAA9ZAK4	NA	Uncharacterized protein	unreviewed	1	1	High	1	1	1	Aedes albopictus	FALSE	0.64181	0.011305	0.0448939	3 v 3	0.64181	0.0244831	0.147759	-0.703787	0.0117086	0.0169181	-1.62465	2.62316e-05	5.20848e-05	0.920864	0.00232031	0.012355	3 v 3	-0.703787	0.0295238	0.0548963	3 v 3	-1.62465	0.00451288	0.0102856	3 v 3	0.920864	0.0174091	0.0782588	3	3	3	5.54945	3.9248	4.84566	0.134417	0.300179	0.273332	3
A0A182GT63	NA	Replication factor C subunit 1	unreviewed	2	2	High	1	1	1	Aedes albopictus	FALSE	0.435905	0.0114673	0.0453592	3 v 3	0.435905	0.00387103	0.0991952	-0.610545	0.0181221	0.0253219	-1.3255	9.37088e-05	0.000157805	0.714959	0.00782735	0.0221039	3 v 3	-0.610545	0.0761999	0.105493	3 v 3	-1.3255	0.010247	0.0172819	3 v 3	0.714959	0.00364436	0.0728229	3	3	3	6.20175	4.87625	5.59121	0.329234	0.142952	0.0870475	3
A0A023ERU9	NA	Putative ribosomal protein l3	unreviewed	1	50	High	30	53	30	Aedes albopictus	FALSE	1.21301	0.0114771	0.0453592	3 v 3	1.21301	0.0937634	0.200305	-2.60694	4.58772e-05	0.000228419	-4.099	6.76813e-07	4.14109e-06	1.49206	0.00329743	0.0141858	3 v 3	-2.60694	0.0117056	0.0385117	3 v 3	-4.099	0.00599117	0.0122894	3 v 3	1.49206	0.0757398	0.123548	3	3	3	12.425	8.32601	9.81807	0.627028	0.128774	0.775666	3
A0A023EMP3	NA	5'-AMP-activated protein kinase subunit beta-1	unreviewed	2	14	High	3	3	3	Aedes albopictus	FALSE	0.606927	0.0115108	0.0453838	3 v 3	0.606927	0.0282276	0.148586	-1.39448	0.000237843	0.000622081	-2.28046	3.07025e-06	1.01848e-05	0.885981	0.0058155	0.0188377	3 v 3	-1.39448	0.0112182	0.0383882	3 v 3	-2.28046	0.00594317	0.0122375	3 v 3	0.885981	0.0236345	0.0838128	3	3	3	7.64157	5.36111	6.24709	0.411744	0.140977	0.309579	3
A0A182H2F9	NA	Serine palmitoyltransferase 1 (EC 2.3.1.50) (Long chain base biosynthesis protein 1) (Serine-palmitoyl-CoA transferase 1)	unreviewed	2	16	High	9	11	9	Aedes albopictus	FALSE	0.471227	0.0116039	0.0456193	3 v 3	0.471227	0.0347729	0.148586	-0.225877	0.40005	0.435341	-0.976158	0.00316349	0.0041021	0.750281	0.0145565	0.0312709	3 v 3	-0.225877	0.50642	0.544286	3 v 3	-0.976158	0.0592256	0.0722059	3 v 3	0.750281	0.0326934	0.091003	3	3	3	8.45024	7.47408	8.22436	0.448866	0.0848357	0.274656	3
A0AAA9ZHG5	NA	40S ribosomal protein S4	unreviewed	1	65	High	20	49	20	Aedes albopictus	FALSE	1.00544	0.0116257	0.0456193	3 v 3	1.00544	0.0898559	0.196223	-2.42847	4.83405e-05	0.000236411	-3.71297	9.43118e-07	4.9904e-06	1.2845	0.00558747	0.0185647	3 v 3	-2.42847	0.0101272	0.0375342	3 v 3	-3.71297	0.00818326	0.0146602	3 v 3	1.2845	0.0675479	0.116977	3	3	3	12.3773	8.66431	9.9488	0.657604	0.135379	0.638183	3
A0A182GCC8	NA	Protein SERAC1 (Serine active site-containing protein 1)	unreviewed	2	2	High	2	2	2	Aedes albopictus	FALSE	0.465065	0.0116559	0.0456293	3 v 3	0.465065	0.00807956	0.123951	-0.993825	0.0063211	0.00962134	-1.73794	0.00011241	0.00018701	0.744118	0.0282568	0.0485242	3 v 3	-0.993825	0.087709	0.117968	3 v 3	-1.73794	0.0287061	0.0380199	3 v 3	0.744118	0.0129485	0.0753492	3	3	3	5.57502	3.83707	4.58119	0.597399	0.181287	0.228811	3
A0AAA9Z5G0	NA	Importin N-terminal domain-containing protein	unreviewed	2	17	High	13	15	13	Aedes albopictus	FALSE	0.422652	0.0116837	0.0456298	3 v 3	0.422652	0.0047749	0.111869	1.07526	0.000147117	0.000446208	0.373552	0.0725692	0.0810577	0.701706	0.00342326	0.0144617	3 v 3	1.07526	0.00359357	0.0347178	3 v 3	0.373552	0.00182806	0.00619803	3 v 3	0.701706	0.00922446	0.0729121	3	3	3	9.08012	9.45367	10.1554	0.0582722	0.0647116	0.161814	3
A0A023ES26	NA	Putative dna polymerase iii subunit gamma and tau	unreviewed	1	23	High	8	9	2	Aedes albopictus	FALSE	1.01677	0.0117222	0.0456725	3 v 3	1.01677	0.0529162	0.166569	-2.88231	3.24796e-06	9.47181e-05	-4.17814	8.50568e-08	2.00734e-06	1.29582	0.00240073	0.0125507	3 v 3	-2.88231	0.0029786	0.0347178	3 v 3	-4.17814	0.000186764	0.00274297	3 v 3	1.29582	0.037095	0.0948176	3	3	3	7.95512	3.77699	5.07281	0.397099	0.366045	0.567786	3
A0AAA9ZRW6	NA	RRM domain-containing protein	unreviewed	1	8	High	4	4	4	Aedes albopictus	FALSE	0.617416	0.0118864	0.0457591	3 v 3	0.617416	0.0459959	0.160838	-1.18668	0.000141466	0.000436864	-2.08315	8.40527e-07	4.61313e-06	0.89647	0.00123289	0.00976372	3 v 3	-1.18668	0.000914694	0.0347178	3 v 3	-2.08315	0.000432943	0.00341567	3 v 3	0.89647	0.0110476	0.0742996	3	3	3	6.12108	4.03792	4.93439	0.161419	0.233587	0.106544	3
A0A023EPS2	NA	Putative secreted protein	unreviewed	1	10	High	2	3	2	Aedes albopictus	FALSE	0.64277	0.011782	0.0457591	3 v 3	0.64277	0.0255793	0.148527	-0.444719	0.132704	0.160468	-1.36654	0.000438732	0.000637455	0.921824	0.00646071	0.0199497	3 v 3	-0.444719	0.268938	0.30829	3 v 3	-1.36654	0.0337977	0.0436709	3 v 3	0.921824	0.0136555	0.0756067	3	3	3	4.58915	3.22261	4.14443	0.502985	0.147509	0.274574	3
A0AAA9ZLH1	NA	DRBM domain-containing protein	unreviewed	1	6	High	4	4	4	Aedes albopictus	FALSE	0.673671	0.0118496	0.0457591	3 v 3	0.673671	0.0275314	0.148586	-1.67945	0.000141832	0.000436864	-2.63217	2.51771e-06	8.92543e-06	0.952725	0.0077873	0.0221039	3 v 3	-1.67945	0.0108632	0.0379051	3 v 3	-2.63217	0.00310778	0.0081079	3 v 3	0.952725	0.0211518	0.0812881	3	3	3	8.84189	6.20971	7.16244	0.489036	0.283297	0.337664	3
A0A023EU98	NA	Putative 26s proteasome regulatory complex subunit rpn3/psmd3	unreviewed	1	6	High	3	3	3	Aedes albopictus	FALSE	0.970328	0.0119088	0.0457591	3 v 3	0.970328	0.0414348	0.157953	-1.86623	3.55431e-05	0.000205835	-3.11561	2.81399e-07	2.77485e-06	1.24938	0.000920113	0.00847625	3 v 3	-1.86623	0.0102846	0.0377547	3 v 3	-3.11561	0.000200053	0.00274297	3 v 3	1.24938	0.0252808	0.0841984	3	3	3	7.53834	4.42272	5.6721	0.220046	0.293353	0.475833	3
A0A023ESP0	NA	NadR/Ttd14 AAA domain-containing protein	unreviewed	1	16	High	7	7	7	Aedes albopictus	FALSE	0.97717	0.0119107	0.0457591	3 v 3	0.97717	0.0683137	0.178406	-1.66018	0.000870926	0.00169164	-2.9164	7.64356e-06	1.90455e-05	1.25622	0.00560762	0.0185647	3 v 3	-1.66018	0.0310839	0.056744	3 v 3	-2.9164	0.00926644	0.0161425	3 v 3	1.25622	0.0357882	0.0938154	3	3	3	8.9136	5.9972	7.25342	0.675394	0.271732	0.530246	3
A0A182G5J3	NA	Uncharacterized protein	unreviewed	1	21	High	9	9	9	Aedes albopictus	FALSE	0.982781	0.0118927	0.0457591	3 v 3	0.982781	0.0892325	0.195382	-2.29059	7.71175e-05	0.000304008	-3.55242	1.38888e-06	6.13483e-06	1.26183	0.00605695	0.0192147	3 v 3	-2.29059	0.0120863	0.0385453	3 v 3	-3.55242	0.00861603	0.0152853	3 v 3	1.26183	0.0656934	0.115297	3	3	3	9.92571	6.37329	7.63512	0.659742	0.15081	0.624984	3
A0A023EII8	NA	small monomeric GTPase (EC 3.6.5.2)	unreviewed	2	20	High	3	3	3	Aedes albopictus	FALSE	0.610959	0.012027	0.0458858	3 v 3	0.610959	0.0353021	0.148586	-0.676942	0.0156462	0.0220425	-1.56695	4.18872e-05	7.7489e-05	0.890012	0.00323922	0.0141731	3 v 3	-0.676942	0.0282132	0.0535436	3 v 3	-1.56695	0.00300438	0.00794585	3 v 3	0.890012	0.0219602	0.082113	3	3	3	8.62265	7.0557	7.94571	0.268093	0.313581	0.16547	3
A0AAA9Z9R1	NA	CHHC U11-48K-type domain-containing protein	unreviewed	1	10	High	5	5	5	Aedes albopictus	FALSE	1.23102	0.0119959	0.0458858	3 v 3	1.23102	0.0702602	0.179713	-2.28189	8.6592e-05	0.000323108	-3.79196	8.10679e-07	4.5398e-06	1.51008	0.00205876	0.0119716	3 v 3	-2.28189	0.0181622	0.0432595	3 v 3	-3.79196	0.000304367	0.00304552	3 v 3	1.51008	0.0556239	0.106138	3	3	3	8.31309	4.52113	6.03121	0.411572	0.360544	0.755615	3
A0A182GVR9	NA	40S ribosomal protein S26	unreviewed	1	20	High	3	5	3	Aedes albopictus	FALSE	1.54755	0.0120034	0.0458858	3 v 3	1.54755	0.0818388	0.188837	-2.99664	5.84182e-05	0.00026389	-4.82324	7.06827e-07	4.27439e-06	1.82661	0.00262276	0.0130559	3 v 3	-2.99664	0.0141672	0.0395827	3 v 3	-4.82324	0.00135827	0.00548994	3 v 3	1.82661	0.0639393	0.113696	3	3	3	9.75435	4.93111	6.75772	0.677616	0.384335	0.951025	3
A0AAB0A4I5	NA	Uncharacterized protein	unreviewed	1	6	High	4	5	1	Aedes albopictus	FALSE	-0.629758	0.0123161	0.046763	3 v 3	-0.629758	0.0491785	0.164448	-0.345281	0.121879	0.148137	0.00542327	0.979432	0.981809	-0.350704	0.11675	0.146447	3 v 3	-0.345281	0.0621428	0.0903449	3 v 3	0.00542327	0.976814	0.979799	3 v 3	-0.350704	0.139812	0.180655	3	3	3	6.5051	6.51053	6.15982	0.158085	0.25516	0.0145789	3
A0AAA9ZKC7	NA	Uncharacterized protein	unreviewed	1	8	High	6	6	6	Aedes albopictus	FALSE	0.536884	0.0123418	0.046763	3 v 3	0.536884	0.0259545	0.148527	-1.24439	0.000125566	0.000405393	-2.06033	1.29059e-06	5.95547e-06	0.815938	0.00293533	0.0136265	3 v 3	-1.24439	0.00305821	0.0347178	3 v 3	-2.06033	0.00160197	0.00580318	3 v 3	0.815938	0.00805387	0.0728229	3	3	3	8.28902	6.22869	7.04462	0.251396	0.107383	0.201329	3
A0A023EVM1	NA	Acyl-coenzyme A oxidase	unreviewed	2	12	High	7	7	7	Aedes albopictus	FALSE	0.851953	0.0124045	0.0467861	3 v 3	0.851953	0.0509973	0.165288	-1.86478	2.16712e-05	0.000161983	-2.99579	2.37335e-07	2.60437e-06	1.13101	0.00125578	0.00976372	3 v 3	-1.86478	0.0147187	0.039985	3 v 3	-2.99579	0.00150398	0.00571302	3 v 3	1.13101	0.0268441	0.0865144	3	3	3	8.95824	5.96245	7.09345	0.0992697	0.300482	0.442534	3
A0AAB0A8E6	NA	RNA polymerase II-associated factor 1 homolog	unreviewed	2	15	High	8	8	8	Aedes albopictus	FALSE	0.968503	0.0124016	0.0467861	3 v 3	0.968503	0.0848418	0.192323	-2.39047	9.17828e-06	0.000123468	-3.63802	1.58934e-07	2.43322e-06	1.24756	0.00185511	0.0114227	3 v 3	-2.39047	0.00910657	0.0370768	3 v 3	-3.63802	0.000637498	0.00387376	3 v 3	1.24756	0.0649436	0.114717	3	3	3	8.071	4.43298	5.68054	0.3178	0.137224	0.610278	3
A0A182GW32	NA	Uncharacterized protein	unreviewed	1	44	High	51	55	51	Aedes albopictus	FALSE	0.623213	0.0124376	0.046804	3 v 3	0.623213	0.0632651	0.173935	-1.94087	8.18782e-06	0.000123468	-2.84314	2.05694e-07	2.54438e-06	0.902266	0.00366675	0.0149937	3 v 3	-1.94087	0.00253958	0.0347178	3 v 3	-2.84314	0.00110111	0.00509984	3 v 3	0.902266	0.0427123	0.100288	3	3	3	12.5623	9.7192	10.6215	0.280623	0.108979	0.370729	3
A0A023EQM4	NA	Putative ypsilon schachtel	unreviewed	1	7	High	4	5	2	Aedes albopictus	FALSE	0.906749	0.0125606	0.0471593	3 v 3	0.906749	0.0607817	0.172229	-2.35583	4.08901e-06	9.73107e-05	-3.54163	7.5302e-08	1.88483e-06	1.1858	0.00130579	0.00989528	3 v 3	-2.35583	0.0129573	0.0392541	3 v 3	-3.54163	0.000627254	0.00387376	3 v 3	1.1858	0.0383631	0.096407	3	3	3	7.77149	4.22986	5.41567	0.106312	0.277653	0.517886	3
A0A1W7R4K0	NA	Secreted protein	unreviewed	1	2	High	1	1	1	Aedes albopictus	FALSE	0.414091	0.0129839	0.0486382	3 v 3	0.414091	0.0132234	0.130591	-0.493209	0.0373282	0.0490879	-1.18635	0.000150589	0.000241609	0.693145	0.00684861	0.0205243	3 v 3	-0.493209	0.0586825	0.0865318	3 v 3	-1.18635	0.0073998	0.0139415	3 v 3	0.693145	0.00316637	0.0728229	3	3	3	5.83327	4.64692	5.34006	0.256017	0.10731	0.141063	3
A0A023EUB4	109406315	Putative atp	unreviewed	1	27	High	17	18	17	Aedes albopictus	FALSE	0.420343	0.0131013	0.0488564	3 v 3	0.420343	0.00854053	0.123951	-1.20443	0.000365817	0.000837529	-1.90383	7.04078e-06	1.79533e-05	0.699397	0.0130565	0.0296282	3 v 3	-1.20443	0.0127718	0.0392541	3 v 3	-1.90383	0.00652826	0.0130387	3 v 3	0.699397	0.014977	0.0758559	3	3	3	10.3745	8.47066	9.17005	0.361827	0.127486	0.219619	3
A0A023ETI5	NA	Importin subunit alpha	unreviewed	2	3	High	1	1	1	Aedes albopictus	FALSE	0.916405	0.0131012	0.0488564	3 v 3	0.916405	0.0567864	0.169198	-1.65181	6.24014e-05	0.000274334	-2.84727	3.88493e-07	3.31075e-06	1.19546	0.000834211	0.00805916	3 v 3	-1.65181	0.0107216	0.0379051	3 v 3	-2.84727	0.000415477	0.00338657	3 v 3	1.19546	0.0191978	0.0792222	3	3	3	5.16771	2.32044	3.5159	0.182477	0.294093	0.418283	3
A0A023EMW5	NA	Pleckstrin homology domain-containing family F member 2	unreviewed	2	16	High	3	3	3	Aedes albopictus	FALSE	0.506565	0.0131914	0.0489921	3 v 3	0.506565	0.0239258	0.14754	-1.22714	0.000719337	0.00143607	-2.01276	1.13383e-05	2.5519e-05	0.785618	0.0124495	0.0288047	3 v 3	-1.22714	0.0199978	0.0449746	3 v 3	-2.01276	0.00795325	0.0144693	3 v 3	0.785618	0.0234402	0.0838128	3	3	3	6.37991	4.36715	5.15277	0.434237	0.170515	0.289528	3
A0A023ETI4	NA	Putative ca2+-binding actin-bundling protein	unreviewed	1	11	High	6	6	3	Aedes albopictus	FALSE	0.971207	0.013197	0.0489921	3 v 3	0.971207	0.0805094	0.18755	-1.4878	0.000351679	0.000815323	-2.73806	1.58881e-06	6.66171e-06	1.25026	0.00129022	0.00982231	3 v 3	-1.4878	0.0247353	0.0502394	3 v 3	-2.73806	0.00044343	0.00342851	3 v 3	1.25026	0.0469	0.101217	3	3	3	7.85644	5.11839	6.36865	0.292882	0.185621	0.549193	3
A0A023EK03	109621796	Eukaryotic translation initiation factor 3 subunit K (eIF3k) (eIF-3 p25)	unreviewed	2	18	High	3	3	3	Aedes albopictus	FALSE	0.491442	0.0136226	0.0494055	3 v 3	0.491442	0.0286042	0.148586	-0.763235	0.0117769	0.0170019	-1.53373	8.85621e-05	0.000149902	0.770496	0.0111934	0.0272578	3 v 3	-0.763235	0.0768024	0.10606	3 v 3	-1.53373	0.0208677	0.0295516	3 v 3	0.770496	0.0134576	0.0756067	3	3	3	7.97517	6.44144	7.21194	0.442138	0.116332	0.225502	3
A0A182GWI7	NA	Uncharacterized protein	unreviewed	3	3	Medium	1	3	1	Aedes albopictus	FALSE	0.494519	0.0133473	0.0494055	3 v 3	0.494519	0.0268082	0.148527	-1.43222	0.000118382	0.000395301	-2.2058	2.41776e-06	8.6829e-06	0.773573	0.00908813	0.0242546	3 v 3	-1.43222	0.00897538	0.0370198	3 v 3	-2.2058	0.00880558	0.0155043	3 v 3	0.773573	0.0300127	0.0888639	3	3	3	5.60165	3.39585	4.16943	0.39123	0.0667402	0.262611	3
A0AAB0A990	NA	RRM domain-containing protein	unreviewed	1	14	High	7	8	7	Aedes albopictus	FALSE	0.599274	0.013695	0.0494055	3 v 3	0.599274	0.0715061	0.180415	-1.37881	0.00020775	0.000562047	-2.25714	2.59229e-06	9.09344e-06	0.878328	0.00517511	0.0179607	3 v 3	-1.37881	0.00852678	0.0370198	3 v 3	-2.25714	0.00257929	0.00738676	3 v 3	0.878328	0.0416252	0.0992833	3	3	3	8.2236	5.96647	6.8448	0.320759	0.131344	0.368784	3
A0AAA9ZBE0	NA	Proteasome activator complex subunit 4 C-terminal domain-containing protein	unreviewed	2	1	High	2	2	2	Aedes albopictus	FALSE	0.613017	0.0136893	0.0494055	3 v 3	0.613017	0.0350279	0.148586	0.217723	0.399953	0.435341	-0.674348	0.0205802	0.0241124	0.892071	0.00442606	0.0164681	3 v 3	0.217723	0.353473	0.393169	3 v 3	-0.674348	0.0679117	0.0815835	3 v 3	0.892071	0.0317384	0.091003	3	3	3	5.92458	5.25023	6.14231	0.302761	0.354531	0.16976	3
A0AAB0ADA2	NA	Serine/threonine-protein phosphatase 6 regulatory subunit 3	unreviewed	2	3	High	1	1	1	Aedes albopictus	FALSE	0.616289	0.0136972	0.0494055	3 v 3	0.616289	0.0442946	0.159655	0.39515	0.165065	0.195874	-0.500193	0.0866867	0.0961117	0.895343	0.00642728	0.0199209	3 v 3	0.39515	0.319996	0.36106	3 v 3	-0.500193	0.236924	0.25782	3 v 3	0.895343	0.0124018	0.0745473	3	3	3	3.72191	3.22171	4.11706	0.520334	0.0541692	0.20394	3
A0AAA9ZZA1	NA	Serine/threonine-protein kinase PRP4 homolog (EC 2.7.11.1) (PRP4 pre-mRNA-processing factor 4 homolog)	unreviewed	2	7	High	6	6	6	Aedes albopictus	FALSE	0.621402	0.0136965	0.0494055	3 v 3	0.621402	0.0349846	0.148586	-1.80555	9.86532e-06	0.000125441	-2.70601	2.0031e-07	2.54438e-06	0.900456	0.00265249	0.0131427	3 v 3	-1.80555	0.00294959	0.0347178	3 v 3	-2.70601	0.000143748	0.00269413	3 v 3	0.900456	0.0307671	0.0902673	3	3	3	7.81007	5.10407	6.00452	0.212652	0.139267	0.341082	3
A0AAA9ZZC2	NA	PAP-associated domain-containing protein	unreviewed	1	6	High	4	4	4	Aedes albopictus	FALSE	0.730921	0.0135554	0.0494055	3 v 3	0.730921	0.0732494	0.181419	-1.49022	7.72434e-05	0.000304008	-2.50019	6.47483e-07	4.10666e-06	1.00997	0.00159441	0.0106208	3 v 3	-1.49022	0.0267948	0.051864	3 v 3	-2.50019	2.14276e-05	0.00267353	3 v 3	1.00997	0.0532173	0.104784	3	3	3	7.41884	4.91865	5.92863	0.0650292	0.10522	0.44831	3
A0AAB0A3B4	109429586	Tr-type G domain-containing protein	unreviewed	2	36	High	31	33	31	Aedes albopictus	FALSE	0.793831	0.0135795	0.0494055	3 v 3	0.793831	0.0377164	0.150866	-1.25364	0.000696793	0.00139863	-2.32653	3.4428e-06	1.09797e-05	1.07288	0.00210963	0.0120297	3 v 3	-1.25364	0.0138256	0.0394268	3 v 3	-2.32653	0.00190947	0.00636879	3 v 3	1.07288	0.024249	0.0838128	3	3	3	11.7198	9.39323	10.4661	0.208831	0.366138	0.378033	3
A0A023ETS7	NA	Putative disrupter of silencing sas10	unreviewed	1	8	High	3	3	3	Aedes albopictus	FALSE	0.846216	0.0135573	0.0494055	3 v 3	0.846216	0.0688588	0.178406	-2.11747	8.4645e-05	0.000321891	-3.24274	1.74302e-06	7.07488e-06	1.12527	0.00795676	0.0223547	3 v 3	-2.11747	0.0115914	0.0385117	3 v 3	-3.24274	0.00707795	0.013633	3 v 3	1.12527	0.05087	0.103949	3	3	3	8.21277	4.97003	6.0953	0.623644	0.208561	0.526689	3
A0A182GBC8	NA	protein-serine/threonine phosphatase (EC 3.1.3.16)	unreviewed	2	2	High	1	1	1	Aedes albopictus	FALSE	0.883029	0.0136099	0.0494055	3 v 3	0.883029	0.055459	0.168216	-0.440665	0.137657	0.165972	-1.60275	0.000126817	0.000207838	1.16208	0.00150079	0.0104922	3 v 3	-0.440665	0.302033	0.34196	3 v 3	-1.60275	0.00230786	0.00696177	3 v 3	1.16208	0.0544448	0.105078	3	3	3	4.32297	2.72023	3.88231	0.0764407	0.205583	0.554968	3
A0A182HBR0	NA	40S ribosomal protein S8	unreviewed	2	54	High	11	26	11	Aedes albopictus	FALSE	1.26269	0.0135488	0.0494055	3 v 3	1.26269	0.0856168	0.192721	-2.8095	6.49844e-05	0.000279267	-4.35125	1.15989e-06	5.6357e-06	1.54175	0.00550032	0.0185439	3 v 3	-2.8095	0.0121617	0.0385453	3 v 3	-4.35125	0.00451013	0.0102856	3 v 3	1.54175	0.0676772	0.116977	3	3	3	11.8359	7.48467	9.02642	0.759924	0.305974	0.816111	3
A0A023EDX1	109431357	Ribosomal protein L37	unreviewed	2	47	High	6	18	6	Aedes albopictus	FALSE	1.26379	0.0136212	0.0494055	3 v 3	1.26379	0.104731	0.212031	-2.6231	0.000137991	0.000430491	-4.16594	2.14922e-06	8.01471e-06	1.54284	0.00618925	0.0194385	3 v 3	-2.6231	0.018412	0.0433568	3 v 3	-4.16594	0.0116145	0.0187223	3 v 3	1.54284	0.0870341	0.134232	3	3	3	11.0976	6.9317	8.47454	0.814459	0.0973469	0.854771	3
A0AAA9ZST6	109418243	AP complex subunit beta	unreviewed	2	8	High	8	8	8	Aedes albopictus	FALSE	0.608311	0.0138412	0.0498163	3 v 3	0.608311	0.0284932	0.148586	-1.38273	0.000156642	0.000462241	-2.27009	1.81132e-06	7.17817e-06	0.887365	0.00399454	0.0156745	3 v 3	-1.38273	0.00427867	0.0347178	3 v 3	-2.27009	0.0006115	0.00385951	3 v 3	0.887365	0.0218694	0.082113	3	3	3	8.32913	6.05904	6.94641	0.218523	0.290748	0.30472	3
A0AAA9Z3E6	NA	40S ribosomal protein S12	unreviewed	1	50	High	7	8	7	Aedes albopictus	FALSE	0.970127	0.0139184	0.049985	3 v 3	0.970127	0.0687712	0.178406	-2.8044	4.25336e-06	9.73107e-05	-4.05358	1.16623e-07	2.17528e-06	1.24918	0.00307685	0.0138807	3 v 3	-2.8044	0.00280915	0.0347178	3 v 3	-4.05358	0.00141194	0.00555959	3 v 3	1.24918	0.0363173	0.0939967	3	3	3	10.5708	6.5172	7.76638	0.522749	0.257025	0.525986	3
A0AAA9ZNY0	NA	CNH domain-containing protein	unreviewed	1	3	High	3	3	3	Aedes albopictus	FALSE	1.05009	0.0139763	0.0500842	3 v 3	1.05009	0.100301	0.20822	-2.13818	2.40143e-05	0.00017103	-3.46732	2.42308e-07	2.60437e-06	1.32914	0.00114318	0.00954439	3 v 3	-2.13818	0.0284959	0.0539561	3 v 3	-3.46732	5.10017e-06	0.00221299	3 v 3	1.32914	0.0708154	0.118701	3	3	3	7.96157	4.49425	5.8234	0.115941	0.131823	0.673016	3
A0A182H2L7	NA	Large ribosomal subunit protein eL14 (60S ribosomal protein L14)	unreviewed	2	57	High	14	23	14	Aedes albopictus	FALSE	0.881717	0.0140587	0.0502159	3 v 3	0.881717	0.0936566	0.200305	-2.27207	2.97331e-05	0.000190499	-3.43284	6.17343e-07	4.04405e-06	1.16077	0.00493407	0.0174903	3 v 3	-2.27207	0.00727486	0.0364469	3 v 3	-3.43284	0.0062456	0.0126871	3 v 3	1.16077	0.0658411	0.115433	3	3	3	11.0756	7.64271	8.80349	0.535711	0.110273	0.565433	3
A0A023ESW9	NA	Putative rna-binding protein	unreviewed	1	22	High	10	10	10	Aedes albopictus	FALSE	1.2706	0.0142489	0.0507312	3 v 3	1.2706	0.10762	0.214717	-2.66148	3.57477e-05	0.000205892	-4.21113	4.81331e-07	3.67398e-06	1.54965	0.00244757	0.0125962	3 v 3	-2.66148	0.017376	0.0423637	3 v 3	-4.21113	0.00353354	0.00874592	3 v 3	1.54965	0.089733	0.136471	3	3	3	9.33488	5.12375	6.6734	0.47904	0.0784236	0.869739	3
A0A023EB25	109408825	DNA-directed RNA polymerases I, II, and III subunit RPABC5	unreviewed	2	16	High	1	1	1	Aedes albopictus	FALSE	0.538399	0.0143101	0.0508393	3 v 3	0.538399	0.0664654	0.176381	-0.756872	0.0198237	0.0274444	-1.57433	0.000156184	0.00024905	0.817453	0.0134648	0.0300187	3 v 3	-0.756872	0.10308	0.135124	3 v 3	-1.57433	0.0123799	0.0196994	3 v 3	0.817453	0.0415521	0.0992833	3	3	3	7.23644	5.66211	6.47956	0.479039	0.345268	0.12745	3
A0AAB0A3Z4	NA	Tuberous sclerosis 1	unreviewed	2	3	High	3	3	3	Aedes albopictus	FALSE	0.578167	0.014423	0.0511304	3 v 3	0.578167	0.0553991	0.168216	-0.430483	0.0644443	0.0814422	-1.2877	7.98321e-05	0.000137092	0.857221	0.00185288	0.0114227	3 v 3	-0.430483	0.0496402	0.0759472	3 v 3	-1.2877	0.0023722	0.00705029	3 v 3	0.857221	0.0194431	0.0792222	3	3	3	5.65053	4.36282	5.22004	0.194985	0.242366	0.0676896	3
A0AAB0A6S6	NA	RRM domain-containing protein	unreviewed	1	25	High	27	27	27	Aedes albopictus	FALSE	0.498458	0.014496	0.0512794	3 v 3	0.498458	0.0173915	0.141901	-0.879159	0.00104927	0.00197544	-1.65667	5.04245e-06	1.43412e-05	0.777512	0.00245952	0.0126184	3 v 3	-0.879159	0.00253757	0.0347178	3 v 3	-1.65667	0.00128574	0.00539617	3 v 3	0.777512	0.0221185	0.0823423	3	3	3	10.3765	8.71981	9.49732	0.118351	0.220363	0.0447934	3
A0AAA9ZAA4	NA	Zinc finger CCHC domain-containing protein 7 (TRAMP-like complex RNA-binding factor ZCCHC7)	unreviewed	2	2	High	3	3	3	Aedes albopictus	FALSE	1.01124	0.0145396	0.0513234	3 v 3	1.01124	0.0545188	0.168216	-2.02523	6.28365e-05	0.000274785	-3.31552	6.5025e-07	4.10666e-06	1.29029	0.00206532	0.0119716	3 v 3	-2.02523	0.00869365	0.0370198	3 v 3	-3.31552	0.000643619	0.00387376	3 v 3	1.29029	0.0329652	0.091003	3	3	3	7.47186	4.15634	5.44663	0.318205	0.42892	0.532924	3
A0A182GZM2	NA	Uncharacterized protein	unreviewed	1	2	High	3	3	2	Aedes albopictus	FALSE	0.510939	0.014848	0.0519995	3 v 3	0.510939	0.0538154	0.167154	-0.256596	0.289814	0.327417	-1.04659	0.0009045	0.00126202	0.789993	0.00586906	0.0189	3 v 3	-0.256596	0.239312	0.278776	3 v 3	-1.04659	0.0100593	0.0170355	3 v 3	0.789993	0.0241168	0.0838128	3	3	3	6.65457	5.60798	6.39798	0.267391	0.28792	0.151178	3
A0A182GZN8	NA	Small ribosomal subunit protein bS6m (28S ribosomal protein S6, mitochondrial)	unreviewed	2	5	Medium	1	1	1	Aedes albopictus	FALSE	0.579973	0.0148602	0.0519995	3 v 3	0.579973	0.0550947	0.168216	-1.98057	3.92094e-05	0.000211808	-2.8396	1.39486e-06	6.14483e-06	0.859027	0.0147558	0.0314942	3 v 3	-1.98057	0.0295878	0.0549536	3 v 3	-2.8396	0.0103137	0.0173409	3 v 3	0.859027	0.00766331	0.0728229	3	3	3	5.53059	2.69099	3.55001	0.632792	0.204728	0.104557	3
A0AAA9ZDN9	NA	G-patch domain-containing protein	unreviewed	2	2	High	2	2	2	Aedes albopictus	FALSE	0.657723	0.014934	0.0519995	3 v 3	0.657723	0.0342802	0.148586	-1.07894	0.0011496	0.00211542	-2.01572	6.1554e-06	1.63863e-05	0.936777	0.00301733	0.0137697	3 v 3	-1.07894	0.0150234	0.0402492	3 v 3	-2.01572	0.000511558	0.00359776	3 v 3	0.936777	0.0233994	0.0838128	3	3	3	5.28215	3.26643	4.2032	0.249317	0.225927	0.348895	3
A0A182GHT5	NA	RAVE complex protein Rav1 C-terminal domain-containing protein	unreviewed	1	1	High	2	2	2	Aedes albopictus	FALSE	0.741397	0.0148842	0.0519995	3 v 3	0.741397	0.0408532	0.157434	-0.851038	0.011605	0.0167978	-1.87149	3.97223e-05	7.38146e-05	1.02045	0.00404015	0.0156864	3 v 3	-0.851038	0.0554518	0.0825039	3 v 3	-1.87149	0.00367929	0.00896569	3 v 3	1.02045	0.0242787	0.0838128	3	3	3	5.24557	3.37409	4.39454	0.393089	0.276924	0.385738	3
A0A182H197	NA	mannosyl-glycoprotein endo-beta-N-acetylglucosaminidase (EC 3.2.1.96)	unreviewed	2	10	High	5	5	5	Aedes albopictus	FALSE	0.876727	0.0148316	0.0519995	3 v 3	0.876727	0.0687865	0.178406	-1.58468	0.000139468	0.000434013	-2.74046	9.56396e-07	5.01577e-06	1.15578	0.00155999	0.0105653	3 v 3	-1.58468	0.0232434	0.0483101	3 v 3	-2.74046	0.00034742	0.00324623	3 v 3	1.15578	0.0386514	0.0968349	3	3	3	7.4855	4.74504	5.90082	0.167661	0.269032	0.505708	3
A0AAA9ZG62	NA	UBA domain-containing protein	unreviewed	1	3	High	3	3	3	Aedes albopictus	FALSE	1.40426	0.0149364	0.0519995	3 v 3	1.40426	0.0554906	0.168216	-2.34288	8.99688e-05	0.000329074	-4.02619	6.1017e-07	4.04405e-06	1.68331	0.00119939	0.00976058	3 v 3	-2.34288	0.0311011	0.056744	3 v 3	-4.02619	0.00803875	0.0145414	3 v 3	1.68331	0.0408289	0.0992596	3	3	3	6.75336	2.72717	4.41048	0.0287546	0.633023	0.734895	3
A0A1W7R860	NA	Putative 46 kDa fk506-binding nuclear protein	unreviewed	1	28	High	6	9	1	Aedes albopictus	FALSE	1.48403	0.0149514	0.0519995	3 v 3	1.48403	0.0752343	0.181715	-3.17255	3.47985e-05	0.000203258	-4.93563	5.51586e-07	3.90221e-06	1.76308	0.00325463	0.0141731	3 v 3	-3.17255	0.00928644	0.0372285	3 v 3	-4.93563	0.00104427	0.00502536	3 v 3	1.76308	0.0538075	0.105078	3	3	3	7.86439	2.92876	4.69184	0.705905	0.476689	0.881952	3
A0A023ENQ1	NA	Putative u2-associated snrnp a' protein	unreviewed	1	6	High	1	1	1	Aedes albopictus	FALSE	0.8529	0.0150394	0.0521957	3 v 3	0.8529	0.0437148	0.159099	-1.42793	0.000278408	0.000688935	-2.55989	1.5384e-06	6.55009e-06	1.13195	0.00157901	0.0105653	3 v 3	-1.42793	0.0141881	0.0395827	3 v 3	-2.55989	0.000414173	0.00338657	3 v 3	1.13195	0.0251864	0.0841984	3	3	3	5.1876	2.62771	3.75967	0.237263	0.299036	0.433449	3
A0AAA9ZTH9	NA	Large ribosomal subunit protein uL29 (60S ribosomal protein L35)	unreviewed	2	27	High	6	12	6	Aedes albopictus	FALSE	0.825574	0.0150754	0.0522109	3 v 3	0.825574	0.0707008	0.180291	-2.39369	3.17703e-05	0.000194494	-3.49832	9.19042e-07	4.91345e-06	1.10463	0.00932767	0.0246445	3 v 3	-2.39369	0.00910317	0.0370768	3 v 3	-3.49832	0.010109	0.0171019	3 v 3	1.10463	0.0626713	0.113055	3	3	3	9.30199	5.80367	6.9083	0.661753	0.111279	0.527591	3
A0A182G1Y0	NA	Protein zwilch	unreviewed	2	8	High	7	7	7	Aedes albopictus	FALSE	0.371791	0.0152684	0.0522157	3 v 3	0.371791	0.00115829	0.0926065	-0.129829	0.499398	0.535694	-0.780675	0.00157209	0.00211662	0.650845	0.00514457	0.0179173	3 v 3	-0.129829	0.176138	0.213467	3 v 3	-0.780675	0.000571849	0.00375869	3 v 3	0.650845	0.00125928	0.0728229	3	3	3	8.1375	7.35683	8.00768	0.0944337	0.0973929	0.0992014	3
A0A023EM05	NA	Putative rab gtpase	unreviewed	1	4	High	1	2	1	Aedes albopictus	FALSE	0.380755	0.0152938	0.0522157	3 v 3	0.380755	0.00198625	0.0991952	1.17761	0.000222121	0.00059316	0.517803	0.0360346	0.0411397	0.659808	0.0113108	0.0272799	3 v 3	1.17761	0.0105745	0.0378817	3 v 3	0.517803	0.0832643	0.0974584	3 v 3	0.659808	0.00375031	0.0728229	3	3	3	5.58475	6.10255	6.76236	0.303726	0.117365	0.140838	3
A0A023ENY5	NA	ATP synthase subunit gamma	unreviewed	2	37	High	12	13	12	Aedes albopictus	FALSE	0.394107	0.0152981	0.0522157	3 v 3	0.394107	0.0162463	0.13877	-0.0145977	0.952213	0.957426	-0.687759	0.0151031	0.0180408	0.673161	0.0168316	0.0346328	3 v 3	-0.0145977	0.957077	0.962317	3 v 3	-0.687759	0.0852903	0.0996167	3 v 3	0.673161	0.00928195	0.0729121	3	3	3	9.59044	8.90269	9.57585	0.411094	0.170858	0.0860597	3
A0AAA9ZRB1	NA	DNA primase (EC 2.7.7.-)	unreviewed	1	6	High	2	2	2	Aedes albopictus	FALSE	0.538301	0.0152537	0.0522157	3 v 3	0.538301	0.0697323	0.178969	-1.01603	0.00177398	0.00310483	-1.83338	1.49881e-05	3.22821e-05	0.817355	0.00705449	0.020848	3 v 3	-1.01603	0.0351862	0.0608398	3 v 3	-1.83338	0.00382853	0.00923915	3 v 3	0.817355	0.0194554	0.0792222	3	3	3	6.47956	4.64618	5.46353	0.387505	0.266436	0.124333	3
A0A182G7K7	NA	Uncharacterized protein	unreviewed	1	7	High	8	8	8	Aedes albopictus	FALSE	0.635442	0.0152013	0.0522157	3 v 3	0.635442	0.0545253	0.168216	-1.70018	1.65726e-05	0.000145716	-2.61468	2.72576e-07	2.77485e-06	0.914496	0.00234087	0.012355	3 v 3	-1.70018	0.00325417	0.0347178	3 v 3	-2.61468	8.56647e-05	0.00267353	3 v 3	0.914496	0.0195581	0.0792406	3	3	3	8.25366	5.63899	6.55348	0.184452	0.204218	0.31991	3
A0AAB0A0D5	NA	Uncharacterized protein	unreviewed	2	7	High	6	8	6	Aedes albopictus	FALSE	0.676131	0.0151899	0.0522157	3 v 3	0.676131	0.0857917	0.192728	-1.36555	0.000233273	0.000613036	-2.32073	2.07865e-06	7.84003e-06	0.955185	0.00315137	0.0139948	3 v 3	-1.36555	0.0174761	0.0425449	3 v 3	-2.32073	0.000942985	0.00474674	3 v 3	0.955185	0.0582815	0.108682	3	3	3	8.28955	5.96882	6.924	0.234078	0.100924	0.442615	3
A0AAA9Z0W0	NA	Small ribosomal subunit protein uS13 (40S ribosomal protein S18)	unreviewed	2	12	High	15	29	15	Aedes albopictus	FALSE	0.891181	0.0151154	0.0522157	3 v 3	0.891181	0.0996248	0.207341	-2.40519	0.000102289	0.000358988	-3.57543	2.86989e-06	9.77721e-06	1.17023	0.0144937	0.0312172	3 v 3	-2.40519	0.0169724	0.0419966	3 v 3	-3.57543	0.0156257	0.0234601	3 v 3	1.17023	0.0797095	0.127489	3	3	3	11.9636	8.38819	9.55842	0.806305	0.0890509	0.621591	3
A0A182GKQ7	NA	Uncharacterized protein	unreviewed	1	20	High	14	15	14	Aedes albopictus	FALSE	0.36686	0.0154089	0.0523775	3 v 3	0.36686	0.000208734	0.0339734	-0.655842	0.00571435	0.00879641	-1.30176	3.25881e-05	6.28186e-05	0.645914	0.00625687	0.0195764	3 v 3	-0.655842	0.00248662	0.0347178	3 v 3	-1.30176	0.000205143	0.00274297	3 v 3	0.645914	0.00255543	0.0728229	3	3	3	10.2656	8.96382	9.60973	0.123728	0.122463	0.110219	3
A0AAB0A540	NA	Medium-chain acyl-CoA ligase ACSF2, mitochondrial (EC 6.2.1.2)	unreviewed	2	6	High	3	3	3	Aedes albopictus	FALSE	0.473432	0.0153846	0.0523775	3 v 3	0.473432	0.0234301	0.14754	-0.744949	0.0101661	0.0148374	-1.49743	7.0065e-05	0.000122744	0.752486	0.00961816	0.0251411	3 v 3	-0.744949	0.0441515	0.070108	3 v 3	-1.49743	0.00585553	0.0121019	3 v 3	0.752486	0.01207	0.0745473	3	3	3	7.03337	5.53593	6.28842	0.347617	0.210208	0.212585	3
A0A023EIS3	109411702	Large ribosomal subunit protein uL6 (60S ribosomal protein L9)	unreviewed	2	47	High	9	35	9	Aedes albopictus	FALSE	1.05713	0.0154679	0.0524702	3 v 3	1.05713	0.103871	0.211898	-2.39126	3.82352e-05	0.000209281	-3.72744	6.0094e-07	4.04405e-06	1.33619	0.00336546	0.0143292	3 v 3	-2.39126	0.0115473	0.0385117	3 v 3	-3.72744	0.00273468	0.00754221	3 v 3	1.33619	0.075527	0.123323	3	3	3	12.086	8.35857	9.69476	0.487309	0.166156	0.709485	3
A0AAA9ZJL9	NA	Armadillo repeat-containing protein 8	unreviewed	2	2	High	1	1	1	Aedes albopictus	FALSE	0.434953	0.0157117	0.0531881	3 v 3	0.434953	0.0104364	0.126097	0.710046	0.0106167	0.0154485	-0.00396098	0.986563	0.987759	0.714007	0.0102995	0.0258423	3 v 3	0.710046	0.0327331	0.0584949	3 v 3	-0.00396098	0.985505	0.986707	3 v 3	0.714007	0.0149003	0.0758559	3	3	3	4.84368	4.83972	5.55373	0.294857	0.191128	0.226886	3
A0A023EMK7	NA	Translocon-associated protein subunit alpha (Signal sequence receptor subunit alpha)	unreviewed	2	16	High	5	8	5	Aedes albopictus	FALSE	0.48248	0.0158916	0.0534684	3 v 3	0.48248	0.0514303	0.165526	-0.418365	0.201308	0.234504	-1.1799	0.00289263	0.00377757	0.761534	0.0312244	0.0517938	3 v 3	-0.418365	0.38128	0.42188	3 v 3	-1.1799	0.0799162	0.0939416	3 v 3	0.761534	0.042079	0.0996415	3	3	3	9.15648	7.97658	8.73812	0.630887	0.102411	0.315892	3
A0A023EJX8	NA	Putative ribosomal protein s7	unreviewed	1	45	High	10	20	10	Aedes albopictus	FALSE	0.729514	0.015845	0.0534684	3 v 3	0.729514	0.0935677	0.200305	-2.09504	0.000254145	0.000649306	-3.10361	8.38668e-06	2.04047e-05	1.00857	0.0260928	0.0461019	3 v 3	-2.09504	0.0290037	0.0543078	3 v 3	-3.10361	0.0221432	0.0310573	3 v 3	1.00857	0.0717944	0.11973	3	3	3	10.3647	7.26106	8.26962	0.83753	0.0998696	0.514135	3
A0AAB0ADE5	109430265	Acetyltransferase	unreviewed	1	25	High	21	23	21	Aedes albopictus	FALSE	0.462886	0.0159981	0.0536083	3 v 3	0.462886	0.0202083	0.144723	-1.31235	0.0013348	0.00239822	-2.05429	3.71304e-05	7.00221e-05	0.74194	0.0338385	0.0550208	3 v 3	-1.31235	0.0666987	0.0950767	3 v 3	-2.05429	0.0257719	0.0349634	3 v 3	0.74194	0.00682694	0.0728229	3	3	3	10.4727	8.4184	9.16034	0.659485	0.182382	0.170234	3
A0A023ETW5	109430224	T-complex protein 1 subunit alpha (CCT-alpha)	unreviewed	2	14	High	9	10	9	Aedes albopictus	FALSE	0.494298	0.0159842	0.0536083	3 v 3	0.494298	0.0351226	0.148586	-0.892195	0.00257041	0.00429615	-1.66555	1.8138e-05	3.77381e-05	0.773352	0.00628874	0.0196389	3 v 3	-0.892195	0.0106275	0.037903	3 v 3	-1.66555	0.00132608	0.00545478	3 v 3	0.773352	0.0153306	0.0764342	3	3	3	9.00385	7.33831	8.11166	0.259012	0.250473	0.198239	3
A0A023EED8	NA	Enhancer of rudimentary homolog	unreviewed	1	7	High	1	1	1	Aedes albopictus	FALSE	0.935064	0.0160846	0.0537889	3 v 3	0.935064	0.0486811	0.164318	-2.37498	1.28625e-05	0.000134484	-3.5891	2.45933e-07	2.60437e-06	1.21412	0.00272613	0.0132069	3 v 3	-2.37498	0.00317485	0.0347178	3 v 3	-3.5891	0.00068295	0.00398833	3 v 3	1.21412	0.0333655	0.0910789	3	3	3	7.1132	3.5241	4.73822	0.320711	0.460423	0.472842	3
A0A182G4D0	109422712	Uncharacterized protein	unreviewed	1	42	High	36	39	36	Aedes albopictus	FALSE	0.443861	0.0162194	0.0541302	3 v 3	0.443861	0.0269082	0.148527	1.35342	3.07115e-05	0.000193308	0.630501	0.00866016	0.010629	0.722915	0.00382876	0.015278	3 v 3	1.35342	0.00150137	0.0347178	3 v 3	0.630501	0.0124319	0.0197108	3 v 3	0.722915	0.0255991	0.0841984	3	3	3	9.85758	10.4881	11.211	0.132406	0.0230286	0.209123	3
A0A182GHY5	NA	Uncharacterized protein	unreviewed	1	10	High	13	13	13	Aedes albopictus	FALSE	1.24975	0.0162541	0.0541367	3 v 3	1.24975	0.0583573	0.170396	-2.46841	0.000118614	0.000395301	-3.99722	1.49717e-06	6.45777e-06	1.52881	0.00404513	0.0156864	3 v 3	-2.46841	0.0112283	0.0383882	3 v 3	-3.99722	0.0013546	0.00548862	3 v 3	1.52881	0.0432076	0.100288	3	3	3	8.9954	4.99818	6.52698	0.64275	0.500628	0.706006	3
A0A023ED42	109429377	Large ribosomal subunit protein eL38 (60S ribosomal protein L38)	unreviewed	2	39	High	3	4	3	Aedes albopictus	FALSE	0.731696	0.0164625	0.0546629	3 v 3	0.731696	0.056327	0.169198	-1.48733	0.00187065	0.00324469	-2.49808	3.06041e-05	5.92013e-05	1.01075	0.0181689	0.0364702	3 v 3	-1.48733	0.0472405	0.0733298	3 v 3	-2.49808	0.0151375	0.0229369	3 v 3	1.01075	0.0407858	0.0992596	3	3	3	9.27189	6.77381	7.78456	0.712705	0.29755	0.458551	3
A0A182H0R6	NA	60S ribosomal protein L21	unreviewed	1	43	High	11	16	11	Aedes albopictus	FALSE	0.950542	0.0164783	0.0546629	3 v 3	0.950542	0.104307	0.211975	-2.4791	2.49548e-05	0.000174052	-3.7087	5.61005e-07	3.90524e-06	1.2296	0.0052415	0.018115	3 v 3	-2.4791	0.00804341	0.0365268	3 v 3	-3.7087	0.00739523	0.0139415	3 v 3	1.2296	0.0823031	0.130115	3	3	3	11.1403	7.43158	8.66117	0.561905	0.0340646	0.653719	3
A0A023EVF8	NA	Putative heat shock 70 aa	unreviewed	1	12	High	7	9	3	Aedes albopictus	FALSE	-0.600202	0.0165618	0.0548299	3 v 3	-0.600202	0.0749499	0.181562	-0.200762	0.390774	0.427393	0.120387	0.602691	0.619182	-0.321148	0.181066	0.212746	3 v 3	-0.200762	0.282023	0.321285	3 v 3	0.120387	0.584166	0.602904	3 v 3	-0.321148	0.182139	0.217374	3	3	3	7.18573	7.30612	6.98497	0.209364	0.278565	0.184833	3
A0A023EH68	109420186	Putative u3 small nucleolar ribonucleoprotein snornp component	unreviewed	2	44	High	8	8	8	Aedes albopictus	FALSE	1.28938	0.0167867	0.0554631	3 v 3	1.28938	0.0872989	0.193442	-2.9828	2.04747e-05	0.000158153	-4.55123	3.71582e-07	3.28264e-06	1.56843	0.00316793	0.0140306	3 v 3	-2.9828	0.0110561	0.0383139	3 v 3	-4.55123	0.000567177	0.00375297	3 v 3	1.56843	0.0713884	0.119417	3	3	3	8.12473	3.5735	5.14193	0.527594	0.337728	0.856746	3
A0AAA9ZQ03	NA	Cytochrome c oxidase assembly factor 3	unreviewed	2	16	High	3	3	3	Aedes albopictus	FALSE	0.510832	0.0171671	0.056494	3 v 3	0.510832	0.0292471	0.148586	-0.660367	0.0737683	0.092378	-1.45025	0.00123029	0.00168109	0.789886	0.0377168	0.0591721	3 v 3	-0.660367	0.243038	0.282717	3 v 3	-1.45025	0.0591127	0.0721755	3 v 3	0.789886	0.0237053	0.0838128	3	3	3	5.38903	3.93878	4.72867	0.707622	0.233655	0.293253	3
A0A023EM17	NA	C2H2-type domain-containing protein	unreviewed	1	8	High	2	2	2	Aedes albopictus	FALSE	0.767325	0.0171571	0.056494	3 v 3	0.767325	0.067557	0.178125	-1.85773	8.5694e-05	0.000321937	-2.90411	1.44969e-06	6.30235e-06	1.04638	0.00571214	0.0186618	3 v 3	-1.85773	0.00872194	0.0370198	3 v 3	-2.90411	0.00318524	0.00822492	3 v 3	1.04638	0.0486703	0.10279	3	3	3	7.4814	4.57729	5.62367	0.464305	0.202467	0.484569	3
A0A023ES93	NA	Putative 26s proteasome regulatory complex atpase rpt5	unreviewed	1	24	High	9	9	9	Aedes albopictus	FALSE	0.378445	0.0172387	0.0565048	3 v 3	0.378445	0.00353712	0.0991952	-1.01731	0.0018216	0.00316958	-1.67481	3.52958e-05	6.70214e-05	0.657499	0.022699	0.0421808	3 v 3	-1.01731	0.0428772	0.0688117	3 v 3	-1.67481	0.0142545	0.0218818	3 v 3	0.657499	0.00719702	0.0728229	3	3	3	8.73425	7.05944	7.71693	0.437612	0.150916	0.165294	3
A0A023EH76	NA	Vacuolar protein sorting-associated protein 29 (Vesicle protein sorting 29)	unreviewed	2	20	High	3	3	3	Aedes albopictus	FALSE	0.420262	0.0172336	0.0565048	3 v 3	0.420262	0.0240989	0.147759	-0.853614	0.00203459	0.00349602	-1.55293	1.67016e-05	3.53835e-05	0.699316	0.00713167	0.0210085	3 v 3	-0.853614	0.00758168	0.036487	3 v 3	-1.55293	0.0010128	0.00494643	3 v 3	0.699316	0.00892817	0.0729121	3	3	3	7.77153	6.2186	6.91791	0.220523	0.149508	0.192549	3
A0AAA9ZCF5	NA	NOC3-like protein (Nucleolar complex-associated protein 3-like protein)	unreviewed	2	9	High	6	6	6	Aedes albopictus	FALSE	0.924753	0.0173862	0.0568753	3 v 3	0.924753	0.0679164	0.178406	-1.96789	0.00015858	0.000465599	-3.1717	2.19325e-06	8.13414e-06	1.20381	0.00541355	0.0184395	3 v 3	-1.96789	0.0117857	0.0385117	3 v 3	-3.1717	0.00233719	0.00702442	3 v 3	1.20381	0.0415584	0.0992833	3	3	3	7.12436	3.95266	5.15647	0.549369	0.332206	0.548738	3
A0A182GKC5	NA	Uncharacterized protein	unreviewed	1	16	High	6	6	6	Aedes albopictus	FALSE	0.539949	0.0176094	0.0574915	3 v 3	0.539949	0.0311938	0.148586	-1.09621	0.0011555	0.00212227	-1.91521	1.1521e-05	2.58048e-05	0.819003	0.00759731	0.0217141	3 v 3	-1.09621	0.0250288	0.0504543	3 v 3	-1.91521	0.00346836	0.00863669	3 v 3	0.819003	0.0146446	0.0758559	3	3	3	8.88842	6.97321	7.79221	0.390219	0.261531	0.174801	3
A0AAB0A3S0	NA	Uncharacterized protein	unreviewed	1	3	High	1	1	1	Aedes albopictus	FALSE	0.408639	0.0177653	0.0578769	3 v 3	0.408639	0.0329291	0.148586	-0.464892	0.0510155	0.065779	-1.15258	0.000223313	0.000342538	0.687692	0.00801507	0.0224766	3 v 3	-0.464892	0.0843998	0.114355	3 v 3	-1.15258	0.00939649	0.0162998	3 v 3	0.687692	0.00275489	0.0728229	3	3	3	6.61606	5.46347	6.15117	0.279406	0.124029	0.130991	3
A0A182H9M1	NA	Large ribosomal subunit protein eL31 (60S ribosomal protein L31)	unreviewed	1	31	High	4	15	4	Aedes albopictus	FALSE	1.02207	0.0177975	0.0578769	3 v 3	1.02207	0.108341	0.215593	-2.35271	0.000176123	0.000497232	-3.65384	3.52638e-06	1.11794e-05	1.30112	0.0103993	0.0259958	3 v 3	-2.35271	0.0184665	0.0433568	3 v 3	-3.65384	0.0106117	0.017679	3 v 3	1.30112	0.0827333	0.130168	3	3	3	9.83973	6.18589	7.48701	0.766331	0.194477	0.732493	3
A0A1W7R866	NA	Putative cdc2-related protein kinase	unreviewed	2	10	High	6	7	6	Aedes albopictus	FALSE	1.17578	0.0178638	0.0579782	3 v 3	1.17578	0.110132	0.216049	-2.40159	9.03686e-05	0.000329756	-3.85642	1.1881e-06	5.68911e-06	1.45484	0.00379425	0.0152138	3 v 3	-2.40159	0.0194693	0.0444145	3 v 3	-3.85642	0.00543861	0.0115158	3 v 3	1.45484	0.093774	0.14024	3	3	3	8.98803	5.13161	6.58644	0.539308	0.0883229	0.839427	3
A0A182H045	109405688	Uncharacterized protein	unreviewed	2	18	High	5	5	5	Aedes albopictus	FALSE	0.548496	0.0179066	0.0580033	3 v 3	0.548496	0.0727308	0.181274	-1.54426	4e-05	0.00021423	-2.37181	7.30458e-07	4.32515e-06	0.82755	0.0045227	0.0167522	3 v 3	-1.54426	0.0043201	0.0347178	3 v 3	-2.37181	0.000269062	0.00303355	3 v 3	0.82755	0.0353508	0.0932646	3	3	3	8.38892	6.01711	6.84465	0.220121	0.140868	0.334587	3
A0A182HCC0	NA	Uncharacterized protein	unreviewed	1	4	High	10	10	10	Aedes albopictus	FALSE	0.601112	0.0181107	0.0585497	3 v 3	0.601112	0.0375547	0.150586	-1.33701	0.000165328	0.000477773	-2.21718	1.75187e-06	7.09338e-06	0.880166	0.00354444	0.0146102	3 v 3	-1.33701	0.004169	0.0347178	3 v 3	-2.21718	0.000485794	0.00356867	3 v 3	0.880166	0.0150707	0.0758651	3	3	3	8.8603	6.64312	7.52329	0.270382	0.214578	0.284717	3
A0A182H7T4	NA	Damage-specific dna binding complex subunit ddb1	unreviewed	1	2	High	2	2	2	Aedes albopictus	FALSE	-0.689138	0.0182576	0.0586801	3 v 3	-0.689138	0.0856669	0.192721	-1.47273	0.000380526	0.000860044	-1.06265	0.00383313	0.00490879	-0.410084	0.184573	0.216251	3 v 3	-1.47273	0.0177255	0.0426482	3 v 3	-1.06265	0.0272077	0.0364174	3 v 3	-0.410084	0.289815	0.318971	3	3	3	7.43604	6.37339	5.96331	0.382503	0.156449	0.500926	3
A0A182HE16	NA	Cadherin egf lag seven-pass g-type receptor	unreviewed	2	3	High	3	3	3	Aedes albopictus	FALSE	0.555445	0.0182086	0.0586801	3 v 3	0.555445	0.0583574	0.170396	-0.342939	0.143979	0.172837	-1.17744	0.000234928	0.000358607	0.834499	0.00291034	0.013626	3 v 3	-0.342939	0.160953	0.196641	3 v 3	-1.17744	0.00108841	0.0050597	3 v 3	0.834499	0.0196575	0.0792406	3	3	3	6.03392	4.85648	5.69098	0.178885	0.143339	0.280072	3
A0AAA9ZS90	NA	Adaptor protein shc	unreviewed	2	3	High	1	1	1	Aedes albopictus	FALSE	0.921034	0.0182277	0.0586801	3 v 3	0.921034	0.0876232	0.193442	-2.06682	8.63166e-05	0.000323108	-3.2669	1.31352e-06	6.0109e-06	1.20009	0.0047758	0.0173544	3 v 3	-2.06682	0.0109501	0.0380262	3 v 3	-3.2669	0.00352617	0.00874592	3 v 3	1.20009	0.0591829	0.109596	3	3	3	6.94924	3.68234	4.88243	0.521782	0.212429	0.592772	3
A0A182G2U4	NA	RNA helicase (EC 3.6.4.13)	unreviewed	2	6	High	2	2	2	Aedes albopictus	FALSE	0.698438	0.0183978	0.059016	3 v 3	0.698438	0.0802898	0.187305	-0.804795	0.0200427	0.0277012	-1.78229	9.43481e-05	0.00015872	0.977492	0.00714481	0.0210085	3 v 3	-0.804795	0.0482918	0.0745344	3 v 3	-1.78229	0.0087942	0.0155008	3 v 3	0.977492	0.0545561	0.105078	3	3	3	5.34399	3.5617	4.53919	0.388825	0.487718	0.243155	3
A0A182HC57	NA	Uncharacterized protein	unreviewed	1	5	High	4	4	4	Aedes albopictus	FALSE	0.665878	0.0185992	0.0593794	3 v 3	0.665878	0.0861338	0.192977	-1.82641	0.000120298	0.000397706	-2.77134	2.83776e-06	9.75329e-06	0.944932	0.0116203	0.0275816	3 v 3	-1.82641	0.0125355	0.0391041	3 v 3	-2.77134	0.00779617	0.0143994	3 v 3	0.944932	0.0441232	0.101217	3	3	3	8.16704	5.3957	6.34063	0.55778	0.188844	0.42407	3
A0A023ERG4	109427111	Putative transcription factor nfat subunit nf45	unreviewed	1	9	High	3	3	3	Aedes albopictus	FALSE	0.965905	0.0185532	0.0593794	3 v 3	0.965905	0.0731159	0.181419	-1.6658	0.00026498	0.000665672	-2.91076	1.85467e-06	7.2766e-06	1.24496	0.00226322	0.012322	3 v 3	-1.6658	0.0193111	0.04431	3 v 3	-2.91076	0.000844853	0.00437004	3 v 3	1.24496	0.0501241	0.103464	3	3	3	8.00971	5.09895	6.34391	0.375379	0.235189	0.580992	3
A0AAB0A313	NA	Uncharacterized protein	unreviewed	1	1	High	1	1	1	Aedes albopictus	FALSE	1.24517	0.018619	0.0593794	3 v 2	1.24517	0.0853264	0.192721	-2.08813	9.79266e-05	0.000345144	-3.55907	2.77689e-06	9.6249e-06	1.47095	0.00271671	0.0132069	3 v 3	-2.08813	0.0130277	0.0392541	2 v 3	-3.55907	0.0230465	0.0321319	3 v 2	1.47095	0.0593182	0.109596	3	2	3	4.9555	1.39643	2.86738	0.288466	0.461088	0.592539	2
A0AAB0A1D4	NA	DBB domain-containing protein	unreviewed	2	2	High	2	2	2	Aedes albopictus	FALSE	0.830489	0.0187108	0.0595574	3 v 3	0.830489	0.0761902	0.182677	-1.84539	4.28601e-05	0.000219343	-2.95493	5.24438e-07	3.79425e-06	1.10954	0.0022675	0.012322	3 v 3	-1.84539	0.00696949	0.0364469	3 v 3	-2.95493	0.00123841	0.00533395	3 v 3	1.10954	0.043171	0.100288	3	3	3	6.32729	3.37236	4.4819	0.351361	0.164773	0.471895	3
A0A023EPG9	NA	Putative prohibitins and stomatins of the pid superfamily	unreviewed	1	26	High	7	7	7	Aedes albopictus	FALSE	0.426287	0.0188147	0.0597699	3 v 3	0.426287	0.0265416	0.148527	-0.106859	0.663638	0.692984	-0.8122	0.00618042	0.00775251	0.705341	0.0135477	0.0301221	3 v 3	-0.106859	0.706159	0.733217	3 v 3	-0.8122	0.062453	0.075635	3 v 3	0.705341	0.0177221	0.0782588	3	3	3	8.7288	7.9166	8.62195	0.391813	0.0940368	0.216868	3
A0A182GBS2	NA	Uncharacterized protein	unreviewed	1	7	High	3	3	3	Aedes albopictus	FALSE	0.81504	0.0188499	0.0597699	3 v 3	0.81504	0.0730704	0.181419	-1.98849	3.12413e-05	0.0001939	-3.08258	5.06675e-07	3.7384e-06	1.09409	0.00320847	0.0141344	3 v 3	-1.98849	0.00724322	0.0364469	3 v 3	-3.08258	0.00100813	0.00494643	3 v 3	1.09409	0.0241528	0.0838128	3	3	3	6.66762	3.58503	4.67913	0.45757	0.403931	0.225565	3
A0A182G401	NA	Uncharacterized protein	unreviewed	1	1	Medium	1	1	1	Aedes albopictus	FALSE	-0.441661	0.0191807	0.0604909	3 v 3	-0.441661	0.0268797	0.148527	-0.0959439	0.693524	0.72055	0.0666633	0.783819	0.795604	-0.162607	0.507164	0.537074	3 v 3	-0.0959439	0.72361	0.749454	3 v 3	0.0666633	0.767999	0.7823	3 v 3	-0.162607	0.42933	0.453366	3	3	3	5.16091	5.22758	5.06497	0.333786	0.103873	0.282133	3
A0AAA9ZVF0	NA	non-specific serine/threonine protein kinase (EC 2.7.11.1)	unreviewed	2	4	High	3	3	3	Aedes albopictus	FALSE	0.484297	0.0191451	0.0604909	3 v 3	0.484297	0.0263668	0.148527	-0.901157	0.00112972	0.00208885	-1.66451	6.69149e-06	1.74084e-05	0.763351	0.00348162	0.0145611	3 v 3	-0.901157	0.0112805	0.0383882	3 v 3	-1.66451	0.00517213	0.0111518	3 v 3	0.763351	0.0117651	0.0745473	3	3	3	7.91157	6.24706	7.01041	0.0372602	0.227275	0.184903	3
A0A182G8B7	109399515	Uncharacterized protein	unreviewed	1	34	High	9	10	9	Aedes albopictus	FALSE	0.499363	0.0192007	0.0604909	3 v 3	0.499363	0.0736875	0.181419	-1.58885	8.65547e-05	0.000323108	-2.36727	2.32611e-06	8.42762e-06	0.778417	0.0126124	0.0289788	3 v 3	-1.58885	0.00782073	0.036487	3 v 3	-2.36727	0.00787954	0.0144312	3 v 3	0.778417	0.0456524	0.101217	3	3	3	10.1089	7.74166	8.52007	0.420479	0.0948241	0.329094	3
A0A182H595	NA	Uncharacterized protein	unreviewed	1	5	High	5	6	5	Aedes albopictus	FALSE	0.810595	0.0192238	0.0604909	3 v 3	0.810595	0.0603288	0.171472	-2.47452	9.16887e-06	0.000123468	-3.56417	2.74814e-07	2.77485e-06	1.08965	0.0055276	0.0185602	3 v 3	-2.47452	0.00371012	0.0347178	3 v 3	-3.56417	0.000295852	0.00304552	3 v 3	1.08965	0.0476471	0.101676	3	3	3	8.82373	5.25957	6.34921	0.366495	0.373386	0.520895	3
A0A023EM56	NA	Putative nipsnap	unreviewed	1	6	High	2	2	2	Aedes albopictus	FALSE	0.389053	0.0193554	0.0607892	3 v 3	0.389053	0.0349824	0.148586	-0.22411	0.320312	0.358481	-0.892217	0.00172142	0.00230639	0.668106	0.0103088	0.0258423	3 v 3	-0.22411	0.335997	0.37629	3 v 3	-0.892217	0.0271348	0.0363689	3 v 3	0.668106	0.00340408	0.0728229	3	3	3	7.10517	6.21295	6.88105	0.305044	0.101384	0.138197	3
A0A182GLA7	NA	Uncharacterized protein	unreviewed	2	30	High	8	10	8	Aedes albopictus	FALSE	0.366617	0.0194544	0.060984	3 v 3	0.366617	0.0210972	0.144768	-0.472618	0.0668551	0.0843599	-1.11829	0.00057568	0.000821974	0.645671	0.018132	0.0364405	3 v 3	-0.472618	0.150147	0.18623	3 v 3	-1.11829	0.0205726	0.0293242	3 v 3	0.645671	0.00872064	0.0728991	3	3	3	8.6131	7.49481	8.14048	0.372564	0.173957	0.113796	3
A0A023EXP4	NA	FACT complex subunit SSRP1	unreviewed	2	4	High	3	4	3	Aedes albopictus	FALSE	0.479834	0.0197528	0.0617172	3 v 3	0.479834	0.0416101	0.157953	-0.869302	0.00420469	0.00669591	-1.62819	3.4914e-05	6.64493e-05	0.758888	0.00936474	0.0246739	3 v 3	-0.869302	0.0227835	0.0479761	3 v 3	-1.62819	0.00282421	0.0076858	3 v 3	0.758888	0.0174903	0.0782588	3	3	3	7.46688	5.83869	6.59758	0.321522	0.252485	0.215533	3
A0AAA9Z538	NA	J domain-containing protein	unreviewed	2	10	High	4	4	3	Aedes albopictus	FALSE	0.557713	0.0197629	0.0617172	3 v 3	0.557713	0.0395896	0.155328	-1.3171	0.00271302	0.00451624	-2.15387	6.27745e-05	0.000110752	0.836767	0.0320482	0.0526803	3 v 3	-1.3171	0.0651085	0.0935864	3 v 3	-2.15387	0.0255816	0.0348327	3 v 3	0.836767	0.0334123	0.0910789	3	3	3	6.61887	4.465	5.30177	0.708478	0.223087	0.352758	3
Q5EG72	109410072	Ribosomal protein L26	unreviewed	2	38	High	8	21	8	Aedes albopictus	FALSE	1.32403	0.0198009	0.0617189	3 v 3	1.32403	0.0938014	0.200305	-2.72215	0.000147793	0.000447438	-4.32524	2.31649e-06	8.42762e-06	1.60309	0.00645232	0.0199497	3 v 3	-2.72215	0.0176292	0.0426369	3 v 3	-4.32524	0.00360122	0.00884672	3 v 3	1.60309	0.0766327	0.124546	3	3	3	10.4931	6.16788	7.77097	0.769801	0.374149	0.909784	3
A0A182GCQ7	NA	Uncharacterized protein	unreviewed	1	9	High	7	7	7	Aedes albopictus	FALSE	1.00924	0.0199475	0.0620589	3 v 3	1.00924	0.101938	0.21015	-1.55504	0.000496954	0.00105386	-2.84334	2.59262e-06	9.09344e-06	1.28829	0.00194204	0.0117089	3 v 3	-1.55504	0.0472451	0.0733298	3 v 3	-2.84334	0.000112885	0.00267353	3 v 3	1.28829	0.0669462	0.116747	3	3	3	9.02961	6.18628	7.47457	0.204109	0.238503	0.673442	3
A0A182GFB4	NA	Uncharacterized protein	unreviewed	1	2	High	3	3	3	Aedes albopictus	FALSE	0.826071	0.0201108	0.0624454	3 v 3	0.826071	0.0568651	0.169198	-1.78815	2.72628e-05	0.000181222	-2.89328	2.85269e-07	2.77485e-06	1.10512	0.00131824	0.00989881	3 v 3	-1.78815	0.00892393	0.0370198	3 v 3	-2.89328	0.000735562	0.00405053	3 v 3	1.10512	0.0217398	0.082113	3	3	3	5.21305	2.31977	3.42489	0.15517	0.305566	0.401348	3
A0AAB0A2X7	NA	Ribosome biogenesis protein NOP53	unreviewed	2	17	High	7	7	7	Aedes albopictus	FALSE	1.34828	0.0201473	0.0624454	3 v 3	1.34828	0.124235	0.230221	-2.8081	3.06635e-05	0.000193308	-4.43543	4.12675e-07	3.39693e-06	1.62733	0.00224965	0.012322	3 v 3	-2.8081	0.0258312	0.0510143	3 v 3	-4.43543	0.000385039	0.00330811	3 v 3	1.62733	0.0954967	0.141496	3	3	3	9.64606	5.21063	6.83796	0.356195	0.170998	0.963995	3
A0A182GDD5	NA	Uncharacterized protein	unreviewed	2	5	High	6	6	6	Aedes albopictus	FALSE	1.09139	0.0203252	0.0628786	3 v 3	1.09139	0.109352	0.215593	-2.43179	5.20998e-05	0.000244662	-3.80224	8.24633e-07	4.56036e-06	1.37044	0.00399151	0.0156745	3 v 3	-2.43179	0.0134206	0.0394268	3 v 3	-3.80224	0.00298771	0.00794585	3 v 3	1.37044	0.0810678	0.129032	3	3	3	8.75472	4.95248	6.32293	0.522893	0.183072	0.757242	3
A0A023EHC7	NA	Putative mitochondrial ribosomal protein l41	unreviewed	1	8	High	1	1	1	Aedes albopictus	FALSE	0.868958	0.0204707	0.0630233	3 v 3	0.868958	0.0564143	0.169198	-2.06712	4.12763e-05	0.000216603	-3.21513	6.68737e-07	4.12221e-06	1.14801	0.00369926	0.0150235	3 v 3	-2.06712	0.00351939	0.0347178	3 v 3	-3.21513	0.00082903	0.0043326	3 v 3	1.14801	0.028054	0.0877063	3	3	3	6.76883	3.5537	4.70171	0.428449	0.44153	0.382605	3
A0AAB0AA98	NA	Borealin C-terminal domain-containing protein	unreviewed	2	24	High	7	7	2	Aedes albopictus	FALSE	1.12671	0.0204131	0.0630233	3 v 3	1.12671	0.099606	0.207341	-2.68913	8.13659e-06	0.000123468	-4.09489	1.38711e-07	2.30894e-06	1.40576	0.00167687	0.0109315	3 v 3	-2.68913	0.0206705	0.0458396	3 v 3	-4.09489	0.000147626	0.00269413	3 v 3	1.40576	0.0676659	0.116977	3	3	3	8.39254	4.29765	5.70341	0.163252	0.285482	0.746039	3
A0AAA9ZDD1	NA	AIMP2 thioredoxin-like domain-containing protein	unreviewed	2	14	High	3	3	3	Aedes albopictus	FALSE	0.51899	0.0208476	0.0638966	3 v 3	0.51899	0.0502334	0.164766	-0.410991	0.274197	0.311297	-1.20903	0.00627234	0.00786184	0.798044	0.0475337	0.0699249	3 v 3	-0.410991	0.460962	0.500967	3 v 3	-1.20903	0.0988918	0.113484	3 v 3	0.798044	0.0329538	0.091003	3	3	3	6.02519	4.81616	5.6142	0.778636	0.3353	0.228042	3
A0A1W7R7X3	NA	Putative calnexin	unreviewed	2	4	High	4	4	4	Aedes albopictus	FALSE	0.510294	0.0209157	0.0639835	3 v 3	0.510294	0.0326238	0.148586	0.0917356	0.687165	0.715291	-0.697612	0.00960612	0.0116772	0.789347	0.00466813	0.0171953	3 v 3	0.0917356	0.648779	0.681775	3 v 3	-0.697612	0.0170489	0.025002	3 v 3	0.789347	0.0222907	0.0825711	3	3	3	6.63703	5.93942	6.72877	0.11381	0.222153	0.288672	3
A0A023EMU3	NA	26S proteasome non-ATPase regulatory subunit 8	unreviewed	1	3	Medium	1	1	1	Aedes albopictus	FALSE	0.72435	0.0209534	0.0639835	3 v 3	0.72435	0.106263	0.213046	-0.208934	0.455238	0.490873	-1.21234	0.000975206	0.00135041	1.0034	0.00354463	0.0146102	3 v 3	-0.208934	0.18982	0.227372	3 v 3	-1.21234	0.0469543	0.0588184	3 v 3	1.0034	0.0790218	0.126883	3	3	3	4.31378	3.10145	4.10485	0.190135	0.537037	0.0999447	3
A0A182GHT4	NA	Uncharacterized protein	unreviewed	1	5	High	7	7	7	Aedes albopictus	FALSE	1.05178	0.0212231	0.0646875	3 v 3	1.05178	0.0871128	0.193442	-1.95486	0.000320158	0.000763085	-3.2857	3.37282e-06	1.08192e-05	1.33083	0.00479908	0.0173735	3 v 3	-1.95486	0.0172734	0.042238	3 v 3	-3.2857	0.00194992	0.00641247	3 v 3	1.33083	0.0483365	0.102481	3	3	3	7.45914	4.17344	5.50428	0.566159	0.38474	0.642377	3
A0A1W7R8C0	NA	Putative leucine-rich repeat protein	unreviewed	1	4	High	2	2	2	Aedes albopictus	FALSE	0.379702	0.0212834	0.0647245	3 v 3	0.379702	0.00914823	0.126097	0.15649	0.426142	0.462505	-0.502265	0.0228748	0.026612	0.658755	0.00534611	0.0182852	3 v 3	0.15649	0.15463	0.190864	3 v 3	-0.502265	0.00665163	0.0131514	3 v 3	0.658755	0.00223753	0.0728229	3	3	3	6.71022	6.20796	6.86671	0.115505	0.121856	0.102112	3
A0A023EUU8	NA	T-complex protein 1 subunit theta (CCT-theta)	unreviewed	2	11	High	5	5	5	Aedes albopictus	FALSE	0.470617	0.0213528	0.0647245	3 v 3	0.470617	0.0703512	0.179713	-0.978961	0.000825654	0.00161516	-1.72863	6.8095e-06	1.76671e-05	0.74967	0.00499226	0.0175465	3 v 3	-0.978961	0.000992674	0.0347178	3 v 3	-1.72863	0.00302137	0.00797116	3 v 3	0.74967	0.0255979	0.0841984	3	3	3	8.58914	6.86051	7.61018	0.127469	0.278773	0.144778	3
A0A023EET5	NA	AP complex subunit sigma	unreviewed	2	8	High	1	1	1	Aedes albopictus	FALSE	0.849249	0.0213178	0.0647245	3 v 3	0.849249	0.0588	0.170396	-1.70711	0.000126779	0.000408203	-2.83542	1.2657e-06	5.90662e-06	1.1283	0.00280748	0.0134433	3 v 3	-1.70711	0.00626914	0.0353682	3 v 3	-2.83542	0.000685524	0.00398917	3 v 3	1.1283	0.0268426	0.0865144	3	3	3	6.76086	3.92544	5.05375	0.337699	0.379807	0.423083	3
A0A182HAP2	NA	Uncharacterized protein	unreviewed	1	18	High	14	16	9	Aedes albopictus	FALSE	0.758455	0.0214823	0.0648788	3 v 3	0.758455	0.084395	0.192279	-2.27441	1.91404e-05	0.000152846	-3.31191	5.47041e-07	3.90031e-06	1.03751	0.00722207	0.0211166	3 v 3	-2.27441	0.00509715	0.0349139	3 v 3	-3.31191	0.00152873	0.00572619	3 v 3	1.03751	0.0584806	0.108929	3	3	3	9.77461	6.46269	7.5002	0.454993	0.235402	0.526108	3
A0A182HB28	NA	Uncharacterized protein	unreviewed	1	6	High	3	3	3	Aedes albopictus	FALSE	1.19104	0.0214665	0.0648788	3 v 3	1.19104	0.074591	0.181419	-2.92833	1.06427e-05	0.000132613	-4.39842	2.1273e-07	2.57082e-06	1.4701	0.00268105	0.0131427	3 v 3	-2.92833	0.0225555	0.0476956	3 v 3	-4.39842	0.00494538	0.0108205	3 v 3	1.4701	0.0618004	0.112638	3	3	3	7.12945	2.73102	4.20112	0.0280001	0.542798	0.777031	3
A0AAB0A7A1	NA	WD repeat protein mio zinc-ribbon like domain-containing protein	unreviewed	1	2	High	1	1	1	Aedes albopictus	FALSE	1.2235	0.0215837	0.0650662	3 v 3	1.2235	0.0820041	0.188837	-1.98657	0.000302837	0.000736161	-3.48913	2.0741e-06	7.84003e-06	1.50255	0.00233753	0.012355	3 v 3	-1.98657	0.0329196	0.0585749	3 v 3	-3.48913	0.00146763	0.00570708	3 v 3	1.50255	0.0540819	0.105078	3	3	3	6.37867	2.88954	4.3921	0.280328	0.499334	0.75758	3
A0A023ETD3	NA	Putative adaptor complexes medium subunit family	unreviewed	2	21	High	9	10	9	Aedes albopictus	FALSE	0.481292	0.0216403	0.0650688	3 v 3	0.481292	0.0318917	0.148586	-1.50791	0.000121171	0.000399792	-2.26825	3.10769e-06	1.02473e-05	0.760346	0.0133739	0.0299506	3 v 3	-1.50791	0.00572893	0.0349257	3 v 3	-2.26825	0.00154683	0.00572991	3 v 3	0.760346	0.0287461	0.0877063	3	3	3	9.31462	7.04637	7.80671	0.363171	0.24366	0.299394	3
A0A023ET82	NA	mitogen-activated protein kinase kinase (EC 2.7.12.2)	unreviewed	2	12	High	4	4	4	Aedes albopictus	FALSE	0.539716	0.0216633	0.0650688	3 v 3	0.539716	0.0581194	0.170396	-1.18772	0.000346307	0.000807399	-2.00649	3.53246e-06	1.11794e-05	0.818769	0.00472457	0.0173292	3 v 3	-1.18772	0.00722159	0.0364469	3 v 3	-2.00649	0.00259355	0.00740919	3 v 3	0.818769	0.0287761	0.0877063	3	3	3	8.53609	6.5296	7.34836	0.279239	0.110112	0.295117	3
A0A023EQ46	NA	Putative arginine/serine-rich splicing factor	unreviewed	1	17	High	7	11	7	Aedes albopictus	FALSE	0.837094	0.0217197	0.0651197	3 v 3	0.837094	0.115681	0.221632	-2.93756	2.13241e-06	7.83304e-05	-4.05371	8.95177e-08	2.02303e-06	1.11615	0.00528369	0.0181469	3 v 3	-2.93756	0.00599392	0.0349597	3 v 3	-4.05371	0.00149023	0.00571302	3 v 3	1.11615	0.0964479	0.141947	3	3	3	10.2309	6.17719	7.29334	0.358002	0.0940806	0.659345	3
A0A023EY54	NA	Putative translation initiation factor 4f ribosome/mrna-bridging subunit eif-4g	unreviewed	1	7	High	5	5	5	Aedes albopictus	FALSE	1.04812	0.0217712	0.065156	3 v 3	1.04812	0.0976015	0.204688	-2.24087	4.47196e-05	0.000224685	-3.56805	5.81332e-07	3.9521e-06	1.32718	0.00258883	0.0130159	3 v 3	-2.24087	0.015291	0.0403634	3 v 3	-3.56805	0.000232666	0.00275233	3 v 3	1.32718	0.0632044	0.113267	3	3	3	8.83491	5.26686	6.59404	0.355778	0.278722	0.687624	3
Q4F6X1	NA	40S ribosomal protein S3	unreviewed	2	75	High	17	33	17	Aedes albopictus	FALSE	0.856018	0.0218762	0.0653518	3 v 3	0.856018	0.109515	0.215593	-2.3608	7.36709e-05	0.000298307	-3.49587	2.05839e-06	7.81714e-06	1.13507	0.0126045	0.0289788	3 v 3	-2.3608	0.0118321	0.0385117	3 v 3	-3.49587	0.00804608	0.0145414	3 v 3	1.13507	0.0768897	0.12468	3	3	3	11.8583	8.36239	9.49746	0.683087	0.206025	0.628815	3
A0AAB0A486	NA	Fibrinogen C-terminal domain-containing protein	unreviewed	1	10	High	3	3	3	Aedes albopictus	FALSE	-0.374521	0.0219659	0.0655011	3 v 3	-0.374521	0.0352176	0.148586	-0.793099	0.00415936	0.00663651	-0.697632	0.00889049	0.0108793	-0.0954669	0.671017	0.691528	3 v 3	-0.793099	0.0343736	0.0601266	3 v 3	-0.697632	0.036299	0.0465364	3 v 3	-0.0954669	0.483585	0.506422	3	3	3	6.45368	5.75605	5.66058	0.302207	0.182119	0.101784	3
A0AAB0AD54	NA	116 kDa U5 small nuclear ribonucleoprotein component (U5 snRNP-specific protein, 116 kDa)	unreviewed	2	13	High	11	11	11	Aedes albopictus	FALSE	0.451874	0.0221195	0.0656707	3 v 3	0.451874	0.0422791	0.157953	-1.594	1.51228e-05	0.000141884	-2.32493	4.16675e-07	3.39693e-06	0.730928	0.00601394	0.0191796	3 v 3	-1.594	0.00185603	0.0347178	3 v 3	-2.32493	8.98013e-05	0.00267353	3 v 3	0.730928	0.0253184	0.0841984	3	3	3	10.116	7.79109	8.52202	0.175234	0.130477	0.267009	3
A0A023EN31	NA	Putative rna polymerase i transcription factor uaf	unreviewed	1	9	High	3	3	3	Aedes albopictus	FALSE	0.702704	0.022142	0.0656707	3 v 3	0.702704	0.0876863	0.193442	-1.59142	0.000242161	0.000631375	-2.57318	3.49231e-06	1.10948e-05	0.981758	0.00700917	0.0207512	3 v 3	-1.59142	0.00734179	0.0364469	3 v 3	-2.57318	0.00267311	0.00749841	3 v 3	0.981758	0.0593728	0.109596	3	3	3	5.58049	3.00731	3.98907	0.388856	0.50004	0.219989	3
A0AAA9ZHW0	NA	Uncharacterized protein	unreviewed	1	5	High	5	5	5	Aedes albopictus	FALSE	0.887166	0.0220974	0.0656707	3 v 3	0.887166	0.0975236	0.204688	-2.54976	8.72874e-05	0.000324239	-3.71598	2.89856e-06	9.83183e-06	1.16622	0.0180023	0.036268	3 v 3	-2.54976	0.0155938	0.0404655	3 v 3	-3.71598	0.0119337	0.0191242	3 v 3	1.16622	0.0741414	0.121706	3	3	3	6.69219	2.97622	4.14244	0.832714	0.222086	0.63893	3
A0AAA9ZS95	NA	Munc13-4	unreviewed	2	11	High	11	11	11	Aedes albopictus	FALSE	0.407646	0.0222731	0.0659411	3 v 3	0.407646	0.0325926	0.148586	0.284603	0.185029	0.217071	-0.402098	0.071357	0.0797576	0.6867	0.00597629	0.0191465	3 v 3	0.284603	0.108162	0.14067	3 v 3	-0.402098	0.0618443	0.0751196	3 v 3	0.6867	0.0217174	0.082113	3	3	3	7.56747	7.16538	7.85208	0.184353	0.197681	0.0468535	3
A0A023EWP6	NA	E1 ubiquitin-activating enzyme (EC 6.2.1.45)	unreviewed	2	1	High	1	1	1	Aedes albopictus	FALSE	1.46923	0.0224499	0.0663458	3 v 3	1.46923	0.0780182	0.185077	-0.00657513	0.988349	0.990747	-1.75486	0.00224826	0.00297131	1.74829	0.00230551	0.0123259	3 v 3	-0.00657513	0.991317	0.99312	3 v 3	-1.75486	0.0189924	0.0273871	3 v 3	1.74829	0.0512404	0.103949	3	3	3	4.48414	2.72928	4.47757	0.435862	0.611926	0.859001	3
A0A182G0Y6	NA	Uncharacterized protein	unreviewed	2	13	High	9	10	9	Aedes albopictus	FALSE	0.360978	0.0226511	0.0666007	3 v 3	0.360978	0.0140716	0.130907	-1.07411	0.0738379	0.0923952	-1.71414	0.00935339	0.0113867	0.640032	0.263309	0.294507	3 v 3	-1.07411	0.32481	0.365037	3 v 3	-1.71414	0.174835	0.192812	3 v 3	0.640032	0.0132511	0.0756067	3	3	3	8.17614	6.462	7.10203	1.43894	0.0735917	0.174002	3
A0A023EQF0	NA	Isocitrate dehydrogenase [NAD] subunit, mitochondrial	unreviewed	2	33	High	10	10	10	Aedes albopictus	FALSE	0.379628	0.0226645	0.0666007	3 v 3	0.379628	0.0303132	0.148586	-0.489746	0.0582813	0.0743924	-1.14843	0.000459455	0.00066406	0.658682	0.0161798	0.0338233	3 v 3	-0.489746	0.141544	0.176984	3 v 3	-1.14843	0.0185207	0.0268485	3 v 3	0.658682	0.010074	0.0742473	3	3	3	8.74531	7.59688	8.25556	0.370792	0.178757	0.100324	3
A0A023EIB8	NA	Putative ca2+/calmodulin-dependent protein phosphat	unreviewed	1	11	High	2	2	2	Aedes albopictus	FALSE	0.63911	0.0226281	0.0666007	3 v 3	0.63911	0.0646829	0.175056	0.214543	0.427344	0.463213	-0.703621	0.0209164	0.0244716	0.918164	0.00491545	0.0174631	3 v 3	0.214543	0.32547	0.36549	3 v 3	-0.703621	0.0853787	0.099649	3 v 3	0.918164	0.045074	0.101217	3	3	3	5.09339	4.38977	5.30794	0.233903	0.428446	0.235364	3
A0A182GPM9	NA	Uncharacterized protein	unreviewed	1	1	Medium	1	1	1	Aedes albopictus	FALSE	0.875794	0.0226975	0.0666007	3 v 3	0.875794	0.0744407	0.181419	-1.63644	0.000153993	0.000460887	-2.79128	1.228e-06	5.78105e-06	1.15485	0.00212271	0.0120297	3 v 3	-1.63644	0.0117988	0.0385117	3 v 3	-2.79128	0.00045387	0.00342851	3 v 3	1.15485	0.0307792	0.0902673	3	3	3	6.82309	4.03181	5.18666	0.274351	0.335784	0.473252	3
A0AAA9ZYI4	NA	Importin N-terminal domain-containing protein	unreviewed	1	11	High	7	12	7	Aedes albopictus	FALSE	0.410382	0.022743	0.0666161	3 v 3	0.410382	0.0262045	0.148527	1.32369	8.53559e-05	0.000321891	0.634255	0.0140446	0.0168128	0.689436	0.00896306	0.0239983	3 v 3	1.32369	0.0032669	0.0347178	3 v 3	0.634255	0.0399577	0.0507512	3 v 3	0.689436	0.0120186	0.0745473	3	3	3	8.12582	8.76008	9.44952	0.27091	0.115839	0.20047	3
A0A182GUD5	109621992	Ribonucleoside-diphosphate reductase (EC 1.17.4.1)	unreviewed	2	16	High	13	14	13	Aedes albopictus	FALSE	0.440357	0.0229182	0.0670105	3 v 3	0.440357	0.0303754	0.148586	-1.40613	3.14369e-05	0.0001939	-2.12554	6.53417e-07	4.10666e-06	0.719411	0.00508185	0.0177865	3 v 3	-1.40613	0.00146898	0.0347178	3 v 3	-2.12554	0.000112779	0.00267353	3 v 3	0.719411	0.0108559	0.0742473	3	3	3	10.3092	8.18362	8.90303	0.125078	0.169593	0.209197	3
A0A023EV55	NA	ATP-dependent RNA helicase (EC 3.6.4.13)	unreviewed	2	21	High	12	12	12	Aedes albopictus	FALSE	0.822492	0.0231163	0.0674703	3 v 3	0.822492	0.121286	0.227325	-2.4349	5.4232e-06	0.000103041	-3.53645	1.44032e-07	2.33276e-06	1.10155	0.00328931	0.0141858	3 v 3	-2.4349	0.0112527	0.0383882	3 v 3	-3.53645	0.000225699	0.00274297	3 v 3	1.10155	0.0826825	0.130168	3	3	3	10.3671	6.8306	7.93215	0.239809	0.117044	0.605529	3
A0A023ELF8	NA	Large ribosomal subunit protein uL10m (39S ribosomal protein L10, mitochondrial)	unreviewed	1	5	High	1	1	1	Aedes albopictus	FALSE	0.505114	0.0232651	0.0677218	3 v 3	0.505114	0.0528183	0.166569	-1.21105	0.00037371	0.000850886	-1.99522	4.90493e-06	1.41413e-05	0.784168	0.00727195	0.0211501	3 v 3	-1.21105	0.00746565	0.036487	3 v 3	-1.99522	0.000429669	0.00341427	3 v 3	0.784168	0.0292584	0.0878001	3	3	3	6.45032	4.45509	5.23926	0.233823	0.219565	0.316017	3
A0A182GY18	NA	Uncharacterized protein	unreviewed	1	16	High	5	6	5	Aedes albopictus	FALSE	0.759836	0.0232845	0.0677218	3 v 3	0.759836	0.0737766	0.181419	-2.09594	0.000161207	0.000471637	-3.13483	4.54333e-06	1.3454e-05	1.03889	0.0173943	0.0354757	3 v 3	-2.09594	0.0176429	0.0426369	3 v 3	-3.13483	0.00890609	0.0156627	3 v 3	1.03889	0.0498602	0.103464	3	3	3	9.46464	6.3298	7.36869	0.713552	0.286004	0.505843	3
A0A182HAB5	NA	Transferrin	unreviewed	2	5	High	3	3	3	Aedes albopictus	FALSE	-0.393993	0.0236754	0.0686172	3 v 3	-0.393993	0.0269931	0.148527	-1.89286	1.80377e-06	7.41925e-05	-1.77792	3.28054e-06	1.06634e-05	-0.114939	0.582113	0.607103	3 v 3	-1.89286	4.84202e-05	0.0160077	3 v 3	-1.77792	0.00153408	0.00572619	3 v 3	-0.114939	0.501254	0.522923	3	3	3	7.69909	5.92117	5.80624	0.108433	0.229456	0.127436	3
A0A023EMV3	NA	Putative rna-binding nuclear protein mak16	unreviewed	2	10	High	3	3	1	Aedes albopictus	FALSE	2.08813	0.0236456	0.0686172	3 v 1	2.08813	NA	NA	-2.48781	0.000384518	0.000864774	-4.96155	3.05193e-05	5.91066e-05	2.47374	0.0037013	0.0150235	3 v 3	-2.48781	0.0176299	0.0426369	1 v 3	-4.96155	NA	NA	3 v 1	2.47374	NA	NA	3	1	3	5.88755	0.925999	3.39974	0.571988	NA	0.845117	1
A0A023EIM2	NA	Signal peptidase complex subunit 2	unreviewed	2	38	High	10	10	10	Aedes albopictus	FALSE	-0.421666	0.0237937	0.0688393	3 v 3	-0.421666	0.0450232	0.160719	1.66275	9.17905e-06	0.000123468	1.80537	4.25959e-06	1.2888e-05	-0.142612	0.514315	0.543253	3 v 3	1.66275	0.0011126	0.0347178	3 v 3	1.80537	0.00469546	0.0105666	3 v 3	-0.142612	0.351833	0.378347	3	3	3	8.03057	9.83594	9.69332	0.254267	0.0586338	0.205037	3
A0A182GN67	NA	Uncharacterized protein	unreviewed	1	7	High	11	11	11	Aedes albopictus	FALSE	0.967985	0.0239386	0.0690166	3 v 3	0.967985	0.108999	0.215593	-2.31442	1.25294e-05	0.000134484	-3.56146	1.99592e-07	2.54438e-06	1.24704	0.00188009	0.0115034	3 v 3	-2.31442	0.0247751	0.0502494	3 v 3	-3.56146	0.000395223	0.0033431	3 v 3	1.24704	0.0700508	0.118387	3	3	3	9.10629	5.54484	6.79188	0.0811045	0.222902	0.662033	3
A0A182HDX1	NA	Uncharacterized protein	unreviewed	1	8	High	11	11	4	Aedes albopictus	FALSE	0.605815	0.0240015	0.0690775	3 v 3	0.605815	0.0780936	0.185077	-1.70663	2.18526e-05	0.000161983	-2.5915	4.18595e-07	3.39693e-06	0.884869	0.00363067	0.014883	3 v 3	-1.70663	0.00492432	0.0349139	3 v 3	-2.5915	0.00127862	0.00539386	3 v 3	0.884869	0.0512904	0.103949	3	3	3	9.16148	6.56998	7.45485	0.240251	0.0779218	0.380346	3
A0A182H901	NA	Uncharacterized protein	unreviewed	1	3	High	2	2	2	Aedes albopictus	FALSE	0.74027	0.0240761	0.0691717	3 v 3	0.74027	0.0746997	0.181419	-0.877022	0.004248	0.00673891	-1.89635	9.69141e-06	2.25496e-05	1.01932	0.00157626	0.0105653	3 v 3	-0.877022	0.0147555	0.039985	3 v 3	-1.89635	0.00424486	0.0098666	3 v 3	1.01932	0.0182655	0.0792222	3	3	3	4.76308	2.86674	3.88606	0.161653	0.348872	0.274809	3
A0A182H762	NA	Aldehyde dehydrogenase domain-containing protein	unreviewed	1	2	High	2	2	2	Aedes albopictus	FALSE	0.423053	0.024196	0.0693955	3 v 3	0.423053	0.0228427	0.14754	-0.473715	0.0457628	0.0592837	-1.17582	0.000176027	0.000276686	0.702107	0.00673884	0.0205011	3 v 3	-0.473715	0.0648591	0.0933903	3 v 3	-1.17582	0.00535004	0.0113723	3 v 3	0.702107	0.00346939	0.0728229	3	3	3	6.64794	5.47212	6.17422	0.255802	0.141305	0.136319	3
A0A182GKQ0	NA	Uncharacterized protein	unreviewed	1	12	High	1	1	1	Aedes albopictus	FALSE	1.5225	0.0244267	0.0699357	3 v 3	1.5225	0.112016	0.21792	-2.40934	0.000287604	0.000709092	-4.2109	2.04281e-06	7.77585e-06	1.80156	0.00241604	0.0125908	3 v 3	-2.40934	0.0414396	0.0671964	3 v 3	-4.2109	0.000267757	0.00303355	3 v 3	1.80156	0.0825657	0.130168	3	3	3	6.40106	2.19015	3.99171	0.441817	0.371293	1.04328	3
A0A182GK91	NA	Uncharacterized protein	unreviewed	1	5	High	1	1	1	Aedes albopictus	FALSE	0.906535	0.0245011	0.0700273	3 v 3	0.906535	0.0733067	0.181419	-1.75736	0.00012247	0.000401242	-2.94295	1.12281e-06	5.55353e-06	1.18559	0.00238542	0.0125501	3 v 3	-1.75736	0.018105	0.0431855	3 v 3	-2.94295	0.000360816	0.00326776	3 v 3	1.18559	0.043898	0.101033	3	3	3	6.16683	3.22388	4.40947	0.248046	0.327023	0.551143	3
A0AAA9YZK0	NA	Tetratricopeptide repeat protein 14 homolog	unreviewed	1	25	High	22	24	22	Aedes albopictus	FALSE	0.522876	0.0246237	0.0701756	3 v 3	0.522876	0.0926069	0.199311	-1.77552	3.77765e-05	0.000209281	-2.57745	1.18716e-06	5.68911e-06	0.80193	0.0116724	0.0276655	3 v 3	-1.77552	0.00510034	0.0349139	3 v 3	-2.57745	0.00615271	0.0125424	3 v 3	0.80193	0.0621573	0.112832	3	3	3	10.5933	8.01585	8.81778	0.398308	0.0809839	0.381585	3
A0AAA9ZXQ9	NA	Uncharacterized protein	unreviewed	1	7	Medium	1	1	1	Aedes albopictus	FALSE	0.871838	0.0246379	0.0701756	3 v 3	0.871838	0.11503	0.22142	-2.38087	1.0767e-05	0.000132613	-3.53176	2.43923e-07	2.60437e-06	1.15089	0.00345443	0.0144846	3 v 3	-2.38087	0.0127273	0.0392541	3 v 3	-3.53176	8.58272e-05	0.00267353	3 v 3	1.15089	0.0767335	0.12455	3	3	3	6.5284	2.99664	4.14753	0.264847	0.199803	0.634174	3
A0AAA9ZHC4	NA	G-patch domain-containing protein	unreviewed	2	8	High	7	8	7	Aedes albopictus	FALSE	0.484208	0.0248039	0.0705269	3 v 3	0.484208	0.0725166	0.181217	-1.68453	4.07003e-05	0.000214945	-2.44779	1.2765e-06	5.93919e-06	0.763262	0.0120071	0.0281518	3 v 3	-1.68453	0.00423796	0.0347178	3 v 3	-2.44779	0.0032373	0.00829106	3 v 3	0.763262	0.0518144	0.104073	3	3	3	7.90252	5.45473	6.21799	0.350768	0.124758	0.353562	3
A0A182GC92	NA	Activator of basal transcription 1	unreviewed	2	4	Medium	1	1	1	Aedes albopictus	FALSE	0.899084	0.0251389	0.0712342	3 v 3	0.899084	0.125776	0.231123	-2.1613	8.68511e-05	0.000323344	-3.33944	1.64736e-06	6.82063e-06	1.17814	0.00699442	0.0207447	3 v 3	-2.1613	0.0140886	0.0395778	3 v 3	-3.33944	0.00856516	0.015228	3 v 3	1.17814	0.0959201	0.141496	3	3	3	6.87132	3.53189	4.71003	0.539063	0.00721165	0.682144	3
A0A023EKY2	NA	H/ACA ribonucleoprotein complex subunit	unreviewed	2	20	High	5	5	5	Aedes albopictus	FALSE	0.747221	0.0252627	0.0714624	3 v 3	0.747221	0.0820568	0.188837	-2.51941	2.03446e-06	7.64871e-05	-3.54568	6.98783e-08	1.84619e-06	1.02628	0.00332031	0.0142236	3 v 3	-2.51941	0.00623157	0.0353383	3 v 3	-3.54568	0.000181187	0.00274297	3 v 3	1.02628	0.0452851	0.101217	3	3	3	9.26311	5.71742	6.7437	0.181078	0.288142	0.482968	3
A0AAA9Z2T3	NA	Uncharacterized protein	unreviewed	1	5	High	6	6	6	Aedes albopictus	FALSE	0.492232	0.0253296	0.0715291	3 v 3	0.492232	0.0870061	0.193442	-1.94344	5.27396e-06	0.000103041	-2.71473	2.06385e-07	2.54438e-06	0.771285	0.00718834	0.0210552	3 v 3	-1.94344	0.00207066	0.0347178	3 v 3	-2.71473	0.000356076	0.00324623	3 v 3	0.771285	0.0465139	0.101217	3	3	3	7.05465	4.33992	5.11121	0.233285	0.123598	0.341496	3
A0AAB0A7Y2	NA	FACT complex subunit	unreviewed	2	7	High	7	7	7	Aedes albopictus	FALSE	0.353453	0.02575	0.0721348	3 v 3	0.353453	0.00736484	0.123951	-1.03051	0.000532451	0.00111577	-1.66301	9.11709e-06	2.1569e-05	0.632507	0.012596	0.0289788	3 v 3	-1.03051	0.00383055	0.0347178	3 v 3	-1.66301	0.000710813	0.003999	3 v 3	0.632507	0.0115435	0.0745473	3	3	3	8.12548	6.46246	7.09497	0.221444	0.164933	0.182963	3
A0A182G9G1	NA	Uncharacterized protein	unreviewed	1	6	High	3	4	3	Aedes albopictus	FALSE	0.357466	0.0257592	0.0721348	3 v 3	0.357466	0.00775855	0.123951	-1.05581	0.000261142	0.000661781	-1.69233	4.14522e-06	1.26345e-05	0.63652	0.00844022	0.0232001	3 v 3	-1.05581	0.00147942	0.0347178	3 v 3	-1.69233	0.000113228	0.00267353	3 v 3	0.63652	0.00900047	0.0729121	3	3	3	7.00127	5.30894	5.94546	0.141825	0.119521	0.174552	3
A0AAA9ZMK3	NA	Branchpoint-bridging protein	unreviewed	2	9	High	4	5	4	Aedes albopictus	FALSE	0.364369	0.0257624	0.0721348	3 v 3	0.364369	0.0117365	0.127475	-0.747825	0.00695593	0.0104951	-1.39125	7.64661e-05	0.000132413	0.643423	0.0157597	0.0331174	3 v 3	-0.747825	0.0281531	0.0535317	3 v 3	-1.39125	0.00532749	0.0113723	3 v 3	0.643423	0.0144739	0.0757145	3	3	3	7.89015	6.4989	7.14233	0.297439	0.158461	0.205219	3
A0A182GNQ1	NA	Malate dehydrogenase, mitochondrial (EC 1.1.1.37)	unreviewed	2	11	High	3	3	3	Aedes albopictus	FALSE	0.440116	0.025678	0.0721348	3 v 3	0.440116	0.0777878	0.184887	-0.0259682	0.909765	0.919456	-0.745138	0.00697373	0.0086948	0.71917	0.00854416	0.0233305	3 v 3	-0.0259682	0.873573	0.888079	3 v 3	-0.745138	0.0283152	0.0375628	3 v 3	0.71917	0.0375885	0.0951893	3	3	3	6.34672	5.60158	6.32075	0.232878	0.293324	0.113484	3
A0A023EFH3	NA	Putative iron binding protein involved in fe-s cluster formation	unreviewed	1	4	Medium	1	4	1	Aedes albopictus	FALSE	0.927993	0.0256813	0.0721348	3 v 3	0.927993	0.110925	0.216825	-2.5549	0.000123795	0.000401242	-3.76195	3.89826e-06	1.20372e-05	1.20705	0.0188289	0.037153	3 v 3	-2.5549	0.0189288	0.0438977	3 v 3	-3.76195	0.016629	0.0246062	3 v 3	1.20705	0.0910762	0.138002	3	3	3	8.33378	4.57183	5.77888	0.884723	0.115583	0.694418	3
A0AAA9ZFI8	NA	THO complex subunit 2	unreviewed	2	3	High	5	5	5	Aedes albopictus	FALSE	0.830614	0.0259953	0.0726177	3 v 3	0.830614	0.102373	0.210398	-1.8445	5.3564e-05	0.000248542	-2.95416	6.72586e-07	4.13053e-06	1.10967	0.00267679	0.0131427	3 v 3	-1.8445	0.0312649	0.0568546	3 v 3	-2.95416	0.00138704	0.00549789	3 v 3	1.10967	0.0662416	0.115887	3	3	3	8.70263	5.74847	6.85814	0.0549661	0.238686	0.587611	3
A0A023EMP0	NA	Golgi SNAP receptor complex member 1	unreviewed	2	7	High	1	1	1	Aedes albopictus	FALSE	-0.668737	0.0260728	0.0726345	3 v 3	-0.668737	0.0650378	0.175056	1.27643	0.00705587	0.0106224	1.66612	0.00126132	0.00171922	-0.389684	0.332736	0.362347	3 v 3	1.27643	0.0976506	0.129237	3 v 3	1.66612	0.0571522	0.0700424	3 v 3	-0.389684	0.256848	0.286142	3	3	3	2.32383	3.98995	3.60027	0.822075	0.326219	0.389636	3
A0A023EI51	109402447	Signal peptidase complex catalytic subunit SEC11 (EC 3.4.21.89)	unreviewed	2	32	High	5	6	5	Aedes albopictus	FALSE	-0.383805	0.0261583	0.0727501	3 v 3	-0.383805	0.0359928	0.148586	3.91882	9.56277e-09	2.4824e-06	4.02357	7.2896e-09	1.44463e-06	-0.104751	0.681402	0.701356	3 v 3	3.91882	0.00207919	0.0347178	3 v 3	4.02357	0.00270585	0.00750029	3 v 3	-0.104751	0.405191	0.430089	3	3	3	5.31852	9.34209	9.23734	0.456391	0.115902	0.154821	3
A0AAA9ZAT3	NA	Rna-binding protein 5	unreviewed	2	4	High	4	4	4	Aedes albopictus	FALSE	0.816385	0.026236	0.0728436	3 v 3	0.816385	0.105625	0.213046	-1.99574	2.58118e-05	0.00017631	-3.09118	4.13577e-07	3.39693e-06	1.09544	0.00283524	0.013498	3 v 3	-1.99574	0.0194533	0.0444145	3 v 3	-3.09118	4.68374e-05	0.00267353	3 v 3	1.09544	0.0766555	0.124546	3	3	3	7.8699	4.77873	5.87416	0.191332	0.138524	0.586598	3
A0AAA9ZRL9	NA	Farnesoic acid 0-methyl transferase	unreviewed	1	29	High	14	16	14	Aedes albopictus	FALSE	0.368795	0.0263367	0.0730003	3 v 3	0.368795	0.0265761	0.148527	-0.0210979	0.920978	0.928845	-0.668947	0.00844643	0.0103898	0.647849	0.0100958	0.025659	3 v 3	-0.0210979	0.891753	0.904337	3 v 3	-0.668947	0.0126247	0.0199551	3 v 3	0.647849	0.0106611	0.0742473	3	3	3	10.1392	9.47027	10.1181	0.194685	0.18552	0.159172	3
Q2TJ56	VhaA	V-type proton ATPase catalytic subunit A (V-ATPase subunit A) (EC 7.1.2.2) (V-ATPase 69 kDa subunit) (Vacuolar proton pump subunit alpha)	reviewed	3	21	High	13	13	13	Aedes albopictus	FALSE	0.456511	0.0264698	0.0732463	3 v 3	0.456511	0.0558203	0.168592	0.277921	0.270993	0.308082	-0.457644	0.0831189	0.0923419	0.735565	0.0109587	0.0270058	3 v 3	0.277921	0.277988	0.317563	3 v 3	-0.457644	0.138797	0.154732	3 v 3	0.735565	0.0254054	0.0841984	3	3	3	8.15775	7.70011	8.43567	0.323172	0.279887	0.168704	3
A0A182GYV5	NA	Uncharacterized protein	unreviewed	1	11	High	11	11	11	Aedes albopictus	FALSE	0.727044	0.0267814	0.0739846	3 v 3	0.727044	0.0952172	0.201752	-2.21321	8.43447e-06	0.000123468	-3.21931	2.27812e-07	2.59318e-06	1.0061	0.00430577	0.0160972	3 v 3	-2.21321	0.00998323	0.0374739	3 v 3	-3.21931	9.05428e-05	0.00267353	3 v 3	1.0061	0.0741659	0.121706	3	3	3	8.22662	5.00731	6.01341	0.233289	0.163088	0.542237	3
A0A023EGM1	NA	NADH dehydrogenase [ubiquinone] 1 beta subcomplex subunit 9 (Complex I-B22) (NADH-ubiquinone oxidoreductase B22 subunit)	unreviewed	2	27	High	3	3	3	Aedes albopictus	FALSE	0.366478	0.0270251	0.0745334	3 v 3	0.366478	0.0478061	0.164318	-0.489817	0.034888	0.046099	-1.13535	0.00017883	0.000280211	0.645532	0.00901542	0.0240995	3 v 3	-0.489817	0.02067	0.0458396	3 v 3	-1.13535	0.00179262	0.00612852	3 v 3	0.645532	0.0138071	0.0756067	3	3	3	6.91991	5.78456	6.43009	0.174637	0.196136	0.111663	3
A0A1W7R8N1	NA	Putative ficolin	unreviewed	1	36	High	12	15	12	Aedes albopictus	FALSE	0.416975	0.0271642	0.0746676	3 v 3	0.416975	0.0328464	0.148586	-1.1919	0.000192176	0.000527171	-1.88792	3.23696e-06	1.05473e-05	0.696029	0.00815123	0.0225207	3 v 3	-1.1919	0.00258039	0.0347178	3 v 3	-1.88792	0.000430685	0.00341427	3 v 3	0.696029	0.0133313	0.0756067	3	3	3	10.6815	8.7936	9.48963	0.218911	0.163256	0.21672	3
A0A1W7R720	NA	non-specific protein-tyrosine kinase (EC 2.7.10.2)	unreviewed	2	3	High	4	4	1	Aedes albopictus	FALSE	0.623463	0.0272253	0.0747113	3 v 3	0.623463	0.10414	0.211898	-1.43468	0.000637492	0.00130095	-2.3372	1.04068e-05	2.40508e-05	0.902516	0.0125417	0.028937	3 v 3	-1.43468	0.0252506	0.0506545	3 v 3	-2.3372	0.011204	0.0183112	3 v 3	0.902516	0.0350984	0.0928409	3	3	3	6.62689	4.28969	5.19221	0.549805	0.187867	0.376324	3
A0A023EEW8	NA	Cytochrome c oxidase assembly protein COX16 homolog, mitochondrial	unreviewed	1	13	High	1	1	1	Aedes albopictus	FALSE	0.401642	0.027277	0.0747289	3 v 3	0.401642	0.0386268	0.153385	-0.816601	0.00464827	0.0073038	-1.4973	4.84881e-05	8.82184e-05	0.680696	0.0131139	0.0296769	3 v 3	-0.816601	0.0217443	0.0468622	3 v 3	-1.4973	0.00362272	0.00887295	3 v 3	0.680696	0.0187901	0.0792222	3	3	3	4.79792	3.30062	3.98132	0.294528	0.173394	0.236425	3
A0A023EVR5	NA	Putative pattern-formation protein/guanine nucleotide exchange factor	unreviewed	1	2	High	1	1	1	Aedes albopictus	FALSE	0.666444	0.0273225	0.0747298	3 v 3	0.666444	0.111842	0.21792	-1.44947	0.000142442	0.000437652	-2.39497	1.52433e-06	6.50697e-06	0.945498	0.00334817	0.0142924	3 v 3	-1.44947	0.0124585	0.0390035	3 v 3	-2.39497	0.000269241	0.00303355	3 v 3	0.945498	0.0462506	0.101217	3	3	3	6.02107	3.6261	4.5716	0.234977	0.162952	0.422286	3
A0A023EIZ6	NA	Serine/arginine-rich splicing factor 2 (Splicing component, 35 kDa) (Splicing factor SC35) (Splicing factor, arginine/serine-rich 2)	unreviewed	2	26	High	6	9	6	Aedes albopictus	FALSE	0.829888	0.0274785	0.0750322	3 v 3	0.829888	0.113784	0.219794	-2.79656	3.61698e-06	9.73107e-05	-3.9055	1.3865e-07	2.30894e-06	1.10894	0.00570641	0.0186618	3 v 3	-2.79656	0.00704096	0.0364469	3 v 3	-3.9055	0.000192346	0.00274297	3 v 3	1.10894	0.0853318	0.132604	3	3	3	9.32599	5.42049	6.52943	0.33484	0.21982	0.649409	3
A0AAA9ZEI6	NA	Uncharacterized protein	unreviewed	1	1	Medium	2	2	2	Aedes albopictus	FALSE	-0.445899	0.0277698	0.075496	3 v 3	-0.445899	0.0681023	0.178406	-0.606346	0.0381086	0.0499948	-0.439501	0.115304	0.12665	-0.166845	0.528944	0.55728	3 v 3	-0.606346	0.162713	0.198645	3 v 3	-0.439501	0.263718	0.285086	3 v 3	-0.166845	0.173365	0.209703	3	3	3	5.54094	5.10144	4.93459	0.498511	0.111673	0.132875	3
A0A182GHA6	NA	Uncharacterized protein	unreviewed	1	2	High	1	1	1	Aedes albopictus	FALSE	0.351905	0.0277343	0.075496	3 v 3	0.351905	0.0175707	0.142653	-0.504537	0.0331114	0.0441064	-1.1355	0.000205735	0.000318234	0.630959	0.0112391	0.0272643	3 v 3	-0.504537	0.0815395	0.1113	3 v 3	-1.1355	0.00683285	0.0133644	3 v 3	0.630959	0.0163022	0.0770057	3	3	3	4.74732	3.61183	4.24279	0.267252	0.146068	0.0175362	3
A0A182H4V8	NA	Uncharacterized protein	unreviewed	2	6	High	2	2	2	Aedes albopictus	FALSE	2.1054	0.0277854	0.075496	3 v 3	2.1054	0.139446	0.242893	-3.0148	0.000484428	0.00103725	-5.39925	3.06008e-06	1.01848e-05	2.38445	0.00259216	0.0130159	3 v 3	-3.0148	0.0697297	0.0982636	3 v 3	-5.39925	9.44132e-05	0.00267353	3 v 3	2.38445	0.111573	0.154769	3	3	3	8.23115	2.8319	5.21635	0.428763	0.350179	1.55979	3
A0A182GPV4	NA	Uncharacterized protein	unreviewed	2	1	Medium	2	2	2	Aedes albopictus	FALSE	0.33776	0.0280775	0.0757991	3 v 3	0.33776	0.0153756	0.137141	-0.828421	0.00494394	0.00773162	-1.44523	8.11671e-05	0.00013924	0.616814	0.0240607	0.0435836	3 v 3	-0.828421	0.0415096	0.067204	3 v 3	-1.44523	0.0146782	0.0224482	3 v 3	0.616814	0.0163738	0.0770057	3	3	3	6.87607	5.43083	6.04765	0.373288	0.119014	0.20068	3
A0AAB0A569	NA	Polypeptide N-acetylgalactosaminyltransferase (EC 2.4.1.-) (Protein-UDP acetylgalactosaminyltransferase)	unreviewed	2	7	High	3	3	3	Aedes albopictus	FALSE	0.463797	0.0280863	0.0757991	3 v 3	0.463797	0.0419699	0.157953	-1.19901	0.000380855	0.000860044	-1.94186	5.89017e-06	1.60763e-05	0.742851	0.00946484	0.0248979	3 v 3	-1.19901	0.00742418	0.036487	3 v 3	-1.94186	0.00198348	0.0064326	3 v 3	0.742851	0.0195494	0.0792406	3	3	3	6.77234	4.83049	5.57334	0.310145	0.177653	0.261194	3
A0A023EUP2	109413675	BiP/GRP78 (Putative heat shock cognate 70)	unreviewed	2	50	High	38	47	32	Aedes albopictus	FALSE	0.538044	0.0279466	0.0757991	3 v 3	0.538044	0.0601404	0.171472	-1.02949	0.000988616	0.0018827	-1.84659	7.40086e-06	1.85527e-05	0.817098	0.00466244	0.0171953	3 v 3	-1.02949	0.0170921	0.0419966	3 v 3	-1.84659	0.000391357	0.00332755	3 v 3	0.817098	0.0279518	0.0877063	3	3	3	12.0058	10.1592	10.9763	0.158107	0.209458	0.323679	3
A0A023ERI0	NA	Putative secreted protein	unreviewed	1	8	High	3	4	3	Aedes albopictus	FALSE	0.746655	0.0280623	0.0757991	3 v 3	0.746655	0.0685758	0.178406	-1.76161	0.000115772	0.000391178	-2.78732	1.81981e-06	7.19026e-06	1.02571	0.00579866	0.01882	3 v 3	-1.76161	0.00523726	0.0349139	3 v 3	-2.78732	0.0010305	0.00500311	3 v 3	1.02571	0.0389429	0.0974166	3	3	3	7.05968	4.27237	5.29807	0.348345	0.418002	0.412271	3
A0A182GWC9	NA	Uncharacterized protein	unreviewed	2	37	High	25	31	24	Aedes albopictus	FALSE	0.791799	0.0281264	0.0757991	3 v 3	0.791799	0.125276	0.231123	-3.23311	1.0144e-06	5.78209e-05	-4.30397	5.91605e-08	1.84619e-06	1.07085	0.00754031	0.021626	3 v 3	-3.23311	0.00276406	0.0347178	3 v 3	-4.30397	0.00299353	0.00794585	3 v 3	1.07085	0.0959409	0.141496	3	3	3	11.414	7.11005	8.1809	0.451921	0.0736473	0.627394	3
A0A023EVX5	NA	Heat shock protein 83	unreviewed	2	42	High	32	36	32	Aedes albopictus	FALSE	0.438651	0.0283864	0.076265	3 v 3	0.438651	0.0353563	0.148586	-0.102378	0.655615	0.685906	-0.820083	0.00383909	0.00491261	0.717705	0.00851496	0.0233195	3 v 3	-0.102378	0.607883	0.642475	3 v 3	-0.820083	0.0190351	0.0274246	3 v 3	0.717705	0.0183884	0.0792222	3	3	3	10.7568	9.93675	10.6545	0.280741	0.237294	0.126128	3
A0A023EXB8	NA	Eukaryotic translation initiation factor 3 subunit D (eIF3d) (Eukaryotic translation initiation factor 3 subunit 7)	unreviewed	2	13	High	6	6	6	Aedes albopictus	FALSE	0.729779	0.0284378	0.076265	3 v 3	0.729779	0.111331	0.217361	-1.54947	0.000229365	0.000603726	-2.5583	2.68522e-06	9.35862e-06	1.00883	0.00488163	0.0174329	3 v 3	-1.54947	0.0159449	0.0410636	3 v 3	-2.5583	0.000553712	0.0037011	3 v 3	1.00883	0.0564436	0.10708	3	3	3	8.27815	5.71985	6.72868	0.314241	0.22708	0.504145	3
A0AAA9ZQF1	NA	Rho-GAP domain-containing protein	unreviewed	1	3	High	3	3	3	Aedes albopictus	FALSE	1.35802	0.0284077	0.076265	3 v 3	1.35802	0.128929	0.233262	-2.23808	0.00085955	0.00167157	-3.87516	8.59527e-06	2.07897e-05	1.63708	0.00678107	0.0205027	3 v 3	-2.23808	0.0372891	0.0628968	3 v 3	-3.87516	0.005599	0.0117493	3 v 3	1.63708	0.0837566	0.131052	3	3	3	5.53917	1.66401	3.30109	0.785819	0.361087	0.960289	3
A0A182GP12	109398471	Methionine aminopeptidase (EC 3.4.11.18)	unreviewed	3	4	Medium	2	2	2	Aedes albopictus	FALSE	0.416435	0.0286187	0.0765018	3 v 3	0.416435	0.0367328	0.148873	-0.967679	0.000654686	0.00133112	-1.66317	6.54864e-06	1.71576e-05	0.695489	0.00605995	0.0192147	3 v 3	-0.967679	0.00452443	0.0347178	3 v 3	-1.66317	0.00135147	0.00548862	3 v 3	0.695489	0.0122058	0.0745473	3	3	3	7.64521	5.98204	6.67753	0.0934714	0.202012	0.188676	3
A0A182G926	NA	Uncharacterized protein	unreviewed	1	2	High	1	1	1	Aedes albopictus	FALSE	0.537268	0.0285824	0.0765018	3 v 3	0.537268	0.0639773	0.175056	-1.20386	0.000314577	0.000754733	-2.02018	3.35294e-06	1.0805e-05	0.816322	0.00485038	0.0174329	3 v 3	-1.20386	0.00446722	0.0347178	3 v 3	-2.02018	0.000543043	0.00365418	3 v 3	0.816322	0.0143228	0.0757145	3	3	3	5.19528	3.17511	3.99143	0.255395	0.218819	0.255316	3
A0AAA9ZT33	NA	Membrane glycoprotein lig-1	unreviewed	1	21	High	11	12	11	Aedes albopictus	FALSE	0.444185	0.0287662	0.0767717	3 v 3	0.444185	0.0653155	0.175056	-0.896226	0.0013874	0.002482	-1.61946	1.0713e-05	2.445e-05	0.723238	0.00562198	0.018575	3 v 3	-0.896226	0.00954923	0.0372285	3 v 3	-1.61946	0.00119186	0.00521558	3 v 3	0.723238	0.0286502	0.0877063	3	3	3	9.70131	8.08185	8.80509	0.182602	0.0813086	0.251718	3
A0A023EQ47	NA	26S proteasome non-ATPase regulatory subunit 6	unreviewed	1	11	High	4	4	4	Aedes albopictus	FALSE	0.409759	0.028858	0.0768927	3 v 3	0.409759	0.0286704	0.148586	-0.27008	0.247652	0.283104	-0.958893	0.00125312	0.00170946	0.688813	0.0100959	0.025659	3 v 3	-0.27008	0.225447	0.264489	3 v 3	-0.958893	0.00995634	0.0169309	3 v 3	0.688813	0.0140549	0.07562	3	3	3	7.30579	6.34689	7.03571	0.272218	0.21724	0.146506	3
A0AAA9ZSW6	NA	Exocyst complex component Sec8	unreviewed	2	3	High	2	2	2	Aedes albopictus	FALSE	0.66266	0.028938	0.0769815	3 v 3	0.66266	0.0792833	0.186015	0.352871	0.129521	0.156734	-0.588843	0.0196591	0.0231152	0.941713	0.00116995	0.00966381	3 v 3	0.352871	0.0201216	0.0451303	3 v 3	-0.588843	0.0664196	0.079908	3 v 3	0.941713	0.0226645	0.0833912	3	3	3	4.14003	3.55118	4.4929	0.113548	0.308242	0.117391	3
A0A023EP24	NA	ADP/ATP translocase (ADP,ATP carrier protein)	unreviewed	2	64	High	25	48	25	Aedes albopictus	FALSE	0.326718	0.0291226	0.077348	3 v 3	0.326718	0.00698479	0.123951	-0.513771	0.174096	0.205557	-1.11954	0.00917909	0.0111993	0.605772	0.1148	0.14433	3 v 3	-0.513771	0.401188	0.441814	3 v 3	-1.11954	0.144037	0.160031	3 v 3	0.605772	0.00721904	0.0728229	3	3	3	11.4698	10.3502	10.956	0.840695	0.139716	0.152131	3
A0AAA9Z157	NA	Transcription elongation factor SPT5	unreviewed	2	4	High	5	5	5	Aedes albopictus	FALSE	1.26246	0.0292205	0.0774835	3 v 2	1.26246	0.211311	0.308319	-1.89433	0.0003806	0.000860044	-3.38256	8.64727e-06	2.08244e-05	1.48823	0.00411662	0.0158072	3 v 3	-1.89433	0.00761859	0.036487	2 v 3	-3.38256	0.0702679	0.0838615	3 v 2	1.48823	0.171681	0.208687	3	2	3	5.06764	1.68508	3.17332	0.359441	0.774393	0.496605	2
A0AAA9ZKT9	NA	Small ribosomal subunit protein uS5m (28S ribosomal protein S5, mitochondrial)	unreviewed	2	11	High	5	6	5	Aedes albopictus	FALSE	0.68227	0.0294497	0.0779661	3 v 3	0.68227	0.122502	0.22856	-2.37967	2.6706e-06	8.48944e-05	-3.34099	9.53832e-08	2.0464e-06	0.961324	0.00419052	0.0159143	3 v 3	-2.37967	0.0108923	0.0379051	3 v 3	-3.34099	1.8047e-05	0.00267353	3 v 3	0.961324	0.0717405	0.11973	3	3	3	8.43161	5.09062	6.05195	0.141601	0.1724	0.515855	3
A0A182G1M0	NA	Kinesin-like protein	unreviewed	2	17	High	10	10	10	Aedes albopictus	FALSE	0.46698	0.0296764	0.0784008	3 v 3	0.46698	0.0914949	0.198481	-1.45215	0.000177932	0.000500206	-2.19818	4.54439e-06	1.3454e-05	0.746034	0.0154353	0.0326076	3 v 3	-1.45215	0.00971842	0.0372877	3 v 3	-2.19818	0.00799454	0.0145122	3 v 3	0.746034	0.0508147	0.103949	3	3	3	9.58621	7.38803	8.13407	0.407653	0.105415	0.336188	3
A0A023EMG9	NA	Putative rna-binding protein elav/hu rrm superfamily	unreviewed	1	14	High	3	3	3	Aedes albopictus	FALSE	0.558914	0.0297088	0.0784008	3 v 3	0.558914	0.060245	0.171472	-2.13448	7.76745e-06	0.000123468	-2.97244	3.21418e-07	2.9499e-06	0.837968	0.00966625	0.0251475	3 v 3	-2.13448	0.00221994	0.0347178	3 v 3	-2.97244	0.000233134	0.00275233	3 v 3	0.837968	0.0451335	0.101217	3	3	3	5.52969	2.55725	3.39522	0.288202	0.292497	0.390727	3
A0A182GQP8	NA	Uncharacterized protein	unreviewed	1	4	High	2	2	2	Aedes albopictus	FALSE	0.36691	0.030116	0.0789815	3 v 3	0.36691	0.0229569	0.14754	0.884521	0.0144648	0.0205415	0.238557	0.448861	0.469316	0.645964	0.0574235	0.0803381	3 v 3	0.884521	0.137065	0.172033	3 v 3	0.238557	0.597613	0.61562	3 v 3	0.645964	0.0136055	0.0756067	3	3	3	4.70615	4.94471	5.59067	0.660819	0.118401	0.197668	3
A0A023ETD6	NA	Eukaryotic translation initiation factor 3 subunit M (eIF3m)	unreviewed	2	23	High	9	9	9	Aedes albopictus	FALSE	0.411502	0.0301201	0.0789815	3 v 3	0.411502	0.0334732	0.148586	-0.772328	0.0076558	0.0114143	-1.46288	7.55774e-05	0.000131011	0.690556	0.0140922	0.0309168	3 v 3	-0.772328	0.0467148	0.0727801	3 v 3	-1.46288	0.00972575	0.01666	3 v 3	0.690556	0.00973317	0.0736043	3	3	3	10.1908	8.72795	9.41851	0.363936	0.166778	0.19199	3
A0AAA9ZR86	NA	MYND-type domain-containing protein	unreviewed	2	10	High	7	8	7	Aedes albopictus	FALSE	0.875839	0.0300297	0.0789815	3 v 3	0.875839	0.135827	0.240907	-2.43172	2.57512e-05	0.00017631	-3.58661	6.67277e-07	4.12221e-06	1.15489	0.00692473	0.0206492	3 v 3	-2.43172	0.0119627	0.0385117	3 v 3	-3.58661	0.00495577	0.0108288	3 v 3	1.15489	0.108055	0.151928	3	3	3	7.64534	4.05873	5.21363	0.44441	0.0263727	0.717787	3
A0A023EFI4	NA	Profilin	unreviewed	2	41	High	5	5	5	Aedes albopictus	FALSE	0.877092	0.0300953	0.0789815	3 v 3	0.877092	0.0864888	0.193245	-1.43845	0.000697198	0.00139863	-2.5946	4.50752e-06	1.3454e-05	1.15615	0.00319435	0.0141098	3 v 3	-1.43845	0.0187331	0.0437166	3 v 3	-2.5946	0.000931742	0.00471539	3 v 3	1.15615	0.0362046	0.0939967	3	3	3	8.76978	6.17518	7.33133	0.332077	0.377364	0.498028	3
A0A023ET77	NA	Putative 26s proteasome regulatory complex atpase rpt6	unreviewed	1	32	High	11	12	10	Aedes albopictus	FALSE	0.367338	0.0303152	0.0791366	3 v 3	0.367338	0.0169709	0.140385	-0.703629	0.00521732	0.00812075	-1.35002	3.84705e-05	7.19742e-05	0.646392	0.00856832	0.0233579	3 v 3	-0.703629	0.00764625	0.036487	3 v 3	-1.35002	0.000764012	0.00410027	3 v 3	0.646392	0.00592331	0.0728229	3	3	3	9.41175	8.06173	8.70812	0.18332	0.136312	0.155536	3
A0A023EHL7	NA	Low molecular weight phosphotyrosine protein phosphatase (LMW-PTP) (LMW-PTPase) (EC 3.1.3.2) (EC 3.1.3.48) (Low molecular weight cytosolic acid phosphatase)	unreviewed	3	9	High	1	1	1	Aedes albopictus	FALSE	0.939566	0.0303229	0.0791366	3 v 3	0.939566	0.0790851	0.186015	-1.12885	0.0071453	0.0107472	-2.34747	3.01855e-05	5.85976e-05	1.21862	0.00451967	0.0167522	3 v 3	-1.12885	0.0402445	0.0661753	3 v 3	-2.34747	0.00636656	0.0128664	3 v 3	1.21862	0.0494933	0.103464	3	3	3	5.5251	3.17764	4.39626	0.332107	0.557216	0.509634	3
A0A182H7Q7	NA	ADP-ribosyl cyclase/cyclic ADP-ribose hydrolase (EC 3.2.2.6)	unreviewed	3	10	High	15	15	15	Aedes albopictus	FALSE	1.12849	0.0302619	0.0791366	3 v 3	1.12849	0.120767	0.226934	-1.841	0.000439631	0.000957457	-3.24854	3.12541e-06	1.02811e-05	1.40755	0.00298023	0.0137242	3 v 3	-1.841	0.0595398	0.0875617	3 v 3	-3.24854	0.00202652	0.00650787	3 v 3	1.40755	0.0829887	0.13032	3	3	3	9.37689	6.12835	7.53589	0.114601	0.360749	0.833636	3
A0AAA9Z3Q7	NA	PWI domain-containing protein	unreviewed	2	14	High	11	11	11	Aedes albopictus	FALSE	0.41678	0.0303835	0.0791696	3 v 3	0.41678	0.0319992	0.148586	-0.849321	0.00190888	0.00330406	-1.54515	1.53359e-05	3.29453e-05	0.695833	0.00675097	0.0205011	3 v 3	-0.849321	0.00738305	0.036487	3 v 3	-1.54515	0.000763802	0.00410027	3 v 3	0.695833	0.0139174	0.0756067	3	3	3	9.33646	7.7913	8.48714	0.124163	0.195119	0.210823	3
A0A182GH67	NA	Uncharacterized protein	unreviewed	1	2	High	1	1	1	Aedes albopictus	FALSE	0.488933	0.0308955	0.080377	3 v 3	0.488933	0.0759161	0.182555	-0.39712	0.127822	0.154791	-1.16511	0.000561001	0.000803793	0.767987	0.0088704	0.0238725	3 v 3	-0.39712	0.213361	0.25138	3 v 3	-1.16511	0.0213984	0.0301933	3 v 3	0.767987	0.0618742	0.112638	3	3	3	5.76784	4.60273	5.37072	0.304615	0.0257555	0.349512	3
A0A182GNL1	109428712	Tubulin gamma chain	unreviewed	2	17	High	7	7	7	Aedes albopictus	FALSE	0.802607	0.0311309	0.0808466	3 v 3	0.802607	0.117283	0.223137	-1.86493	8.99828e-05	0.000329074	-2.94659	1.38276e-06	6.13463e-06	1.08166	0.00495488	0.0174903	3 v 3	-1.86493	0.0139307	0.0394268	3 v 3	-2.94659	0.00121541	0.00530447	3 v 3	1.08166	0.0728342	0.120728	3	3	3	9.41545	6.46886	7.55052	0.3664	0.184015	0.581074	3
A0A182H6L6	109430543	Uncharacterized protein	unreviewed	2	9	High	3	3	3	Aedes albopictus	FALSE	1.11052	0.0311739	0.0808466	3 v 3	1.11052	0.0902236	0.196324	-1.87727	0.000359054	0.000830092	-3.26684	2.78493e-06	9.6249e-06	1.38957	0.00310526	0.0138807	3 v 3	-1.87727	0.0267147	0.0517695	3 v 3	-3.26684	0.00169806	0.0059649	3 v 3	1.38957	0.0525917	0.104357	3	3	3	4.98376	1.71692	3.10649	0.306479	0.510073	0.685606	3
A0AAA9ZGN3	NA	RZZ complex subunit KNTC1/ROD C-terminal domain-containing protein	unreviewed	2	15	High	24	27	24	Aedes albopictus	FALSE	0.343588	0.0315934	0.081806	3 v 3	0.343588	0.0108503	0.126097	0.328358	0.144939	0.173493	-0.294284	0.187155	0.202343	0.622642	0.0128502	0.0294024	3 v 3	0.328358	0.164305	0.20044	3 v 3	-0.294284	0.196471	0.215947	3 v 3	0.622642	0.00341482	0.0728229	3	3	3	9.48999	9.19571	9.81835	0.274494	0.129178	0.0961669	3
A0A182GVB3	NA	Small ribosomal subunit protein uS10 (40S ribosomal protein S20)	unreviewed	1	43	High	6	9	6	Aedes albopictus	FALSE	0.798272	0.0316889	0.081925	3 v 3	0.798272	0.136318	0.240907	-1.96806	0.000225509	0.00059593	-3.04539	4.86202e-06	1.40421e-05	1.07733	0.012929	0.0294604	3 v 3	-1.96806	0.0190841	0.0441204	3 v 3	-3.04539	0.00974627	0.01666	3 v 3	1.07733	0.104169	0.148235	3	3	3	9.81922	6.77384	7.85116	0.581881	0.115927	0.669498	3
A0AAA9ZYZ2	NA	5'-3' exoribonuclease (EC 3.1.13.-)	unreviewed	2	21	High	14	14	1	Aedes albopictus	FALSE	0.636202	0.0318707	0.0822663	3 v 3	0.636202	0.106144	0.213046	-2.12863	9.64259e-06	0.000125311	-3.04389	3.11672e-07	2.90894e-06	0.915256	0.00657823	0.0201619	3 v 3	-2.12863	0.00493605	0.0349139	3 v 3	-3.04389	0.00016734	0.00271886	3 v 3	0.915256	0.0579143	0.108366	3	3	3	6.12559	3.08171	3.99696	0.279507	0.223254	0.466171	3
A0AAA9ZT88	NA	Alpha-1,3/1,6-mannosyltransferase ALG2 (EC 2.4.1.132) (EC 2.4.1.257) (GDP-Man:Man(1)GlcNAc(2)-PP-Dol alpha-1,3-mannosyltransferase)	unreviewed	2	7	High	2	2	2	Aedes albopictus	FALSE	0.350157	0.0320937	0.0826953	3 v 3	0.350157	0.0454303	0.160719	-0.39146	0.0956342	0.117979	-1.02067	0.000634356	0.000902769	0.629211	0.0138954	0.0306349	3 v 3	-0.39146	0.124351	0.157996	3 v 3	-1.02067	0.01241	0.0196994	3 v 3	0.629211	0.00522004	0.0728229	3	3	3	7.26097	6.2403	6.86951	0.284152	0.1379	0.14064	3
A0A182GZH9	NA	Uncharacterized protein	unreviewed	1	11	High	4	4	4	Aedes albopictus	FALSE	0.417145	0.0321371	0.0826953	3 v 3	0.417145	0.058282	0.170396	-1.01257	0.00125768	0.00228205	-1.70877	1.76083e-05	3.69148e-05	0.696199	0.0128104	0.0293519	3 v 3	-1.01257	0.0184246	0.0433568	3 v 3	-1.70877	0.00569263	0.0118699	3 v 3	0.696199	0.0123571	0.0745473	3	3	3	6.95617	5.2474	5.9436	0.345201	0.155444	0.211801	3
A0A182H4V6	NA	Uncharacterized protein	unreviewed	2	11	High	16	16	16	Aedes albopictus	FALSE	1.49099	0.0322543	0.082868	3 v 3	1.49099	0.141935	0.245542	-2.20493	0.000547238	0.00113784	-3.97498	3.34447e-06	1.0805e-05	1.77004	0.00261085	0.0130559	3 v 3	-2.20493	0.078949	0.108481	3 v 3	-3.97498	0.00199061	0.00643538	3 v 3	1.77004	0.106442	0.150562	3	3	3	10.0554	6.08038	7.85042	0.0169028	0.311643	1.14209	3
A0A023EKM5	NA	Copper transport protein	unreviewed	1	5	High	1	1	1	Aedes albopictus	FALSE	-0.510705	0.0323999	0.082984	3 v 3	-0.510705	0.0549709	0.168216	0.998858	0.000666782	0.00134742	1.23051	0.000127787	0.00020922	-0.231651	0.296402	0.327749	3 v 3	0.998858	0.00227472	0.0347178	3 v 3	1.23051	0.0110272	0.01815	3 v 3	-0.231651	0.292403	0.321389	3	3	3	5.01182	6.24233	6.01068	0.0838767	0.276379	0.158999	3
A0A023EQD7	NA	Putative pretaporter	unreviewed	1	16	High	4	4	4	Aedes albopictus	FALSE	0.744072	0.0323601	0.082984	3 v 3	0.744072	0.0763167	0.182677	-0.977791	0.0126336	0.018128	-2.00092	8.49225e-05	0.000144185	1.02313	0.00989554	0.0254237	3 v 3	-0.977791	0.0708413	0.0991538	3 v 3	-2.00092	0.00803322	0.0145414	3 v 3	1.02313	0.0364963	0.0939967	3	3	3	7.54854	5.54762	6.57075	0.532288	0.379132	0.425286	3
A0A182HEC5	109411427	Translocating chain-associated membrane protein	unreviewed	2	12	High	4	5	4	Aedes albopictus	FALSE	0.355634	0.0324623	0.0830151	3 v 3	0.355634	0.0238812	0.14754	-0.492692	0.315055	0.353795	-1.12738	0.0350884	0.0400872	0.634688	0.202448	0.234369	3 v 3	-0.492692	0.552861	0.589219	3 v 3	-1.12738	0.244698	0.265751	3 v 3	0.634688	0.0308042	0.0902673	3	3	3	8.64392	7.51654	8.15123	1.19967	0.0874279	0.235355	3
A0A023EVA6	NA	Putative divalent cation transporter	unreviewed	1	4	High	1	1	1	Aedes albopictus	FALSE	0.466572	0.0327133	0.0835277	3 v 3	0.466572	0.092457	0.199311	1.49994	0.000403251	0.000898348	0.754309	0.0278998	0.0321412	0.745626	0.0293743	0.0500272	3 v 3	1.49994	0.0307428	0.0565272	3 v 3	0.754309	0.125624	0.140909	3 v 3	0.745626	0.0521672	0.104271	3	3	3	2.91673	3.67103	4.41666	0.541033	0.364239	0.178124	3
A0A023EE28	NA	Histone H2A	unreviewed	2	25	High	3	3	2	Aedes albopictus	FALSE	0.80262	0.0328594	0.0837712	3 v 3	0.80262	0.126433	0.231123	-2.59793	0.000156877	0.000462241	-3.6796	7.33138e-06	1.84626e-05	1.08167	0.037868	0.0593529	3 v 3	-2.59793	0.0234082	0.0484276	3 v 3	-3.6796	0.0199127	0.028474	3 v 3	1.08167	0.100775	0.145318	3	3	3	7.8078	4.1282	5.20987	0.970575	0.167396	0.673027	3
A0A023ESB5	NA	Endoplasmic reticulum-Golgi intermediate compartment protein 3	unreviewed	2	9	High	3	3	3	Aedes albopictus	FALSE	0.441826	0.0329525	0.083879	3 v 3	0.441826	0.0430513	0.159099	0.727681	0.0126532	0.0181402	0.0068007	0.978217	0.981186	0.72088	0.0132927	0.0298769	3 v 3	0.727681	0.0745417	0.103631	3 v 3	0.0068007	0.980899	0.983295	3 v 3	0.72088	0.0113995	0.0745473	3	3	3	4.14706	4.15387	4.87474	0.400909	0.212487	0.142917	3
A0AAA9ZY20	NA	Uncharacterized protein	unreviewed	2	2	High	3	3	3	Aedes albopictus	FALSE	0.55392	0.0330277	0.0839411	3 v 3	0.55392	0.0752322	0.181715	-0.440089	0.0930027	0.115156	-1.27306	0.000263991	0.000399738	0.832974	0.00526999	0.0181469	3 v 3	-0.440089	0.114014	0.146666	3 v 3	-1.27306	0.00750643	0.01408	3 v 3	0.832974	0.0332536	0.0910789	3	3	3	5.56607	4.293	5.12598	0.302645	0.319773	0.119547	3
A0AAB0A0M4	NA	RNA helicase (EC 3.6.4.13)	unreviewed	2	20	High	16	18	12	Aedes albopictus	FALSE	0.724063	0.0332296	0.0843245	3 v 3	0.724063	0.105581	0.213046	-2.50264	4.495e-06	9.73107e-05	-3.50576	1.69306e-07	2.44008e-06	1.00312	0.00613929	0.0193183	3 v 3	-2.50264	0.00529894	0.0349139	3 v 3	-3.50576	0.000114869	0.00267353	3 v 3	1.00312	0.0624083	0.113037	3	3	3	9.47989	5.97414	6.97725	0.283539	0.28838	0.533484	3
A0AAB0A636	NA	Uncharacterized protein	unreviewed	1	9	High	6	7	6	Aedes albopictus	FALSE	0.328662	0.033483	0.0847074	3 v 3	0.328662	0.0194344	0.144541	0.234724	0.278352	0.314932	-0.372992	0.0976794	0.107649	0.607716	0.0134282	0.0299774	3 v 3	0.234724	0.186399	0.223598	3 v 3	-0.372992	0.0720151	0.0855734	3 v 3	0.607716	0.00938807	0.0729121	3	3	3	7.55968	7.18669	7.7944	0.202817	0.166763	0.146371	3
A0A182H5Z0	NA	Protein kinase domain-containing protein	unreviewed	2	7	High	6	7	6	Aedes albopictus	FALSE	1.23905	0.0334504	0.0847074	3 v 3	1.23905	0.139518	0.242893	-2.39801	9.62386e-05	0.000341379	-3.91612	1.08448e-06	5.4479e-06	1.51811	0.0030009	0.0137326	3 v 3	-2.39801	0.0430287	0.0688529	3 v 3	-3.91612	0.0001142	0.00267353	3 v 3	1.51811	0.0976377	0.143185	3	3	3	8.91643	5.00031	6.51842	0.197218	0.293769	0.945028	3
A0A023EFU4	NA	Putative rab5-interacting protein	unreviewed	1	5	Medium	1	1	1	Aedes albopictus	FALSE	0.437339	0.0335631	0.0847802	3 v 3	0.437339	0.0437998	0.159099	-0.27989	0.239611	0.275054	-0.996283	0.00108003	0.00148436	0.716393	0.00894779	0.0239963	3 v 3	-0.27989	0.27336	0.312708	3 v 3	-0.996283	0.0146045	0.0223564	3 v 3	0.716393	0.0311452	0.0903422	3	3	3	5.39069	4.3944	5.1108	0.271474	0.103192	0.268906	3
A0AAA9ZEI1	NA	Iron-sulfur clusters transporter ABCB7, mitochondrial (ATP-binding cassette sub-family B member 7, mitochondrial)	unreviewed	2	6	High	5	5	5	Aedes albopictus	FALSE	0.418705	0.0338618	0.0849407	3 v 3	0.418705	0.0438279	0.159099	-0.497672	0.0912928	0.113209	-1.19543	0.00103871	0.00143354	0.697759	0.0251535	0.0450202	3 v 3	-0.497672	0.230179	0.269848	3 v 3	-1.19543	0.0378048	0.0481658	3 v 3	0.697759	0.0261241	0.0851625	3	3	3	7.81658	6.62115	7.31891	0.509679	0.243996	0.0951697	3
A0A023EUS7	109398023	Eukaryotic translation initiation factor 3 subunit L (eIF3l)	unreviewed	2	7	High	3	3	3	Aedes albopictus	FALSE	0.478938	0.0338837	0.0849407	3 v 3	0.478938	0.0722292	0.181217	-0.736326	0.00680466	0.010291	-1.49432	3.47734e-05	6.6258e-05	0.757992	0.0057331	0.0186618	3 v 3	-0.736326	0.019933	0.0448899	3 v 3	-1.49432	0.00188255	0.00633502	3 v 3	0.757992	0.0122514	0.0745473	3	3	3	7.08321	5.5889	6.34689	0.249177	0.160235	0.229488	3
A0AAB0A9Y0	NA	Alpha-catenin	unreviewed	2	2	High	2	2	2	Aedes albopictus	FALSE	0.647068	0.0337633	0.0849407	3 v 3	0.647068	0.10888	0.215593	-1.03581	0.0015719	0.00277601	-1.96194	8.17974e-06	2.00192e-05	0.926122	0.00332344	0.0142236	3 v 3	-1.03581	0.0418559	0.0676323	3 v 3	-1.96194	0.000129368	0.00269413	3 v 3	0.926122	0.0507744	0.103949	3	3	3	6.0024	4.04047	4.96659	0.148101	0.170612	0.432793	3
A0A023EM33	NA	Putative ras suppressor protein	unreviewed	1	11	High	3	3	3	Aedes albopictus	FALSE	0.685358	0.0336909	0.0849407	3 v 3	0.685358	0.137702	0.241953	-1.94008	0.000137049	0.000429688	-2.90449	3.74041e-06	1.16808e-05	0.964412	0.0155328	0.0326881	3 v 3	-1.94008	0.0137568	0.0394268	3 v 3	-2.90449	0.0104381	0.0174963	3 v 3	0.964412	0.0835623	0.13097	3	3	3	7.15108	4.24658	5.21099	0.586229	0.130672	0.541417	3
A0A182H0X5	NA	Uncharacterized protein	unreviewed	1	40	High	27	30	1	Aedes albopictus	FALSE	1.26753	0.0338445	0.0849407	3 v 3	1.26753	0.126464	0.231123	-2.99965	1.31848e-05	0.000134484	-4.54623	2.45491e-07	2.60437e-06	1.54658	0.00262383	0.0130559	3 v 3	-2.99965	0.0278193	0.0531363	3 v 3	-4.54623	0.00235691	0.00704497	3 v 3	1.54658	0.078054	0.125888	3	3	3	6.96104	2.41481	3.96139	0.0852109	0.442541	0.900156	3
A0AAA9ZMH2	109412544	Ras-like GTP-binding protein Rho1	unreviewed	2	46	High	8	9	8	Aedes albopictus	FALSE	0.357591	0.0345881	0.086575	3 v 3	0.357591	0.0232302	0.14754	-0.138547	0.532279	0.568016	-0.775191	0.00428174	0.00544949	0.636645	0.0132234	0.0298429	3 v 3	-0.138547	0.465873	0.505307	3 v 3	-0.775191	0.0101924	0.0172075	3 v 3	0.636645	0.0151549	0.0760524	3	3	3	8.04866	7.27347	7.91011	0.221032	0.180379	0.199469	3
A0AAA9ZKS2	NA	Small ribosomal subunit protein uS14 (40S ribosomal protein S29)	unreviewed	2	66	High	4	6	4	Aedes albopictus	FALSE	0.502513	0.0348474	0.087092	3 v 3	0.502513	0.0859048	0.192728	-1.90839	1.88839e-05	0.000151533	-2.68996	7.41558e-07	4.35962e-06	0.781566	0.0129843	0.0295112	3 v 3	-1.90839	0.00385235	0.0347178	3 v 3	-2.68996	0.00617001	0.012562	3 v 3	0.781566	0.0718699	0.119735	3	3	3	7.10895	4.41899	5.20055	0.386965	0.0489486	0.390414	3
A0A023ETW9	NA	Putative nuclear envelope protein lamin intermediate filament superfamily	unreviewed	2	7	High	4	4	4	Aedes albopictus	FALSE	0.591303	0.0352625	0.0879964	3 v 3	0.591303	0.0785495	0.185701	-1.72729	4.8904e-05	0.000238063	-2.59765	1.12174e-06	5.55353e-06	0.870357	0.00748966	0.0215556	3 v 3	-1.72729	0.00512448	0.0349139	3 v 3	-2.59765	0.00200402	0.0064609	3 v 3	0.870357	0.0463488	0.101217	3	3	3	6.99522	4.39757	5.26792	0.36072	0.164919	0.394577	3
A0A023EH99	NA	U4/U6.U5 small nuclear ribonucleoprotein 27 kDa protein (U4/U6.U5 tri-snRNP-associated protein 3)	unreviewed	2	15	High	2	3	2	Aedes albopictus	FALSE	0.384369	0.0354408	0.088175	3 v 3	0.384369	0.0361042	0.148586	-2.09794	1.46812e-06	6.74113e-05	-2.76136	9.74709e-08	2.06438e-06	0.663423	0.0120347	0.0281604	3 v 3	-2.09794	0.00193121	0.0347178	3 v 3	-2.76136	0.00126163	0.00536502	3 v 3	0.663423	0.0056144	0.0728229	3	3	3	7.26611	4.50475	5.16817	0.309784	0.133258	0.158461	3
A0A1W7R8A2	NA	phospholipase A2 (EC 3.1.1.4) (Phosphatidylcholine 2-acylhydrolase)	unreviewed	2	20	High	3	3	3	Aedes albopictus	FALSE	0.93135	0.0354352	0.088175	3 v 3	0.93135	0.0967156	0.203612	-2.41947	7.03227e-05	0.000292139	-3.62987	1.72339e-06	7.0124e-06	1.2104	0.00988141	0.0254237	3 v 3	-2.41947	0.00906755	0.0370768	3 v 3	-3.62987	0.00115112	0.00512432	3 v 3	1.2104	0.0670256	0.116761	3	3	3	8.09938	4.46951	5.67992	0.559398	0.443717	0.662996	3
A0AAB0A0F0	NA	Protein cueball	unreviewed	2	2	High	2	2	2	Aedes albopictus	FALSE	0.829639	0.0355058	0.088204	3 v 3	0.829639	0.133924	0.239777	-1.32556	0.008422	0.0124522	-2.43426	0.000113155	0.000187872	1.10869	0.02133	0.0405241	3 v 3	-1.32556	0.0966379	0.128307	3 v 3	-2.43426	0.017168	0.0251542	3 v 3	1.10869	0.0702712	0.118393	3	3	3	4.9652	2.53094	3.63964	0.821192	0.606396	0.256912	3
A0A182H3B1	109406061	Protein kinase domain-containing protein	unreviewed	2	21	High	9	9	9	Aedes albopictus	FALSE	0.50185	0.0356236	0.0882311	3 v 3	0.50185	0.110902	0.216825	-1.72575	4.2053e-05	0.000217911	-2.50665	1.32869e-06	6.01681e-06	0.780903	0.0123339	0.0286576	3 v 3	-1.72575	0.00518894	0.0349139	3 v 3	-2.50665	0.00640404	0.0129103	3 v 3	0.780903	0.071179	0.119188	3	3	3	9.36935	6.8627	7.6436	0.372304	0.0534025	0.38925	3
A0A1W7R5M6	NA	Putative u3 small nucleolar ribonucleoprotein snornp subunit	unreviewed	1	5	High	2	3	1	Aedes albopictus	FALSE	1.64644	0.0355864	0.0882311	3 v 1	1.64644	NA	NA	-3.31449	1.57695e-05	0.000143294	-5.19213	7.01207e-06	1.79318e-05	1.87764	0.00782018	0.0221039	3 v 3	-3.31449	0.0038087	0.0347178	1 v 3	-5.19213	NA	NA	3 v 1	1.87764	NA	NA	3	1	3	6.57064	1.37851	3.25615	0.482949	NA	0.700039	1
A0AAA9Z1D3	NA	CHK kinase-like domain-containing protein	unreviewed	1	31	High	8	8	8	Aedes albopictus	FALSE	0.361684	0.0357979	0.0885302	3 v 3	0.361684	0.0237716	0.14754	0.660285	0.0139167	0.0197971	0.0195474	0.932326	0.939147	0.640737	0.0162258	0.0338233	3 v 3	0.660285	0.0673753	0.0957331	3 v 3	0.0195474	0.934637	0.940944	3 v 3	0.640737	0.00518771	0.0728229	3	3	3	8.76892	8.78847	9.4292	0.345873	0.150255	0.121565	3
A0AAA9Z7P0	NA	carbamoyl-phosphate synthase (ammonia) (EC 6.3.4.16)	unreviewed	2	3	High	5	5	5	Aedes albopictus	FALSE	0.463886	0.036311	0.0896648	3 v 3	0.463886	0.0581315	0.170396	-0.91348	0.00361944	0.00584842	-1.65642	3.76514e-05	7.06016e-05	0.74294	0.0120902	0.0282505	3 v 3	-0.91348	0.0179586	0.0429731	3 v 3	-1.65642	0.00177729	0.00612852	3 v 3	0.74294	0.032875	0.091003	3	3	3	6.8289	5.17248	5.91542	0.279193	0.267894	0.297096	3
A0A182GY98	NA	beta-N-acetylhexosaminidase (EC 3.2.1.52)	unreviewed	2	8	High	6	6	6	Aedes albopictus	FALSE	0.341835	0.0364745	0.0896666	3 v 3	0.341835	0.0334493	0.148586	0.105328	0.678676	0.707793	-0.515561	0.0619674	0.069782	0.620889	0.02954	0.0501358	3 v 3	0.105328	0.741713	0.766283	3 v 3	-0.515561	0.199575	0.219212	3 v 3	0.620889	0.00857381	0.0728991	3	3	3	6.61394	6.09838	6.71927	0.474071	0.0391441	0.126005	3
A0AAA9ZS12	NA	Round spermatid basic protein 1-like protein	unreviewed	2	1	High	2	3	2	Aedes albopictus	FALSE	0.532952	0.0364432	0.0896666	3 v 3	0.532952	0.101999	0.21015	-1.74758	8.5376e-06	0.000123468	-2.55958	2.15506e-07	2.57082e-06	0.812006	0.00378501	0.0152137	3 v 3	-1.74758	0.0064716	0.0356719	3 v 3	-2.55958	1.30441e-05	0.00267353	3 v 3	0.812006	0.0400653	0.0986251	3	3	3	7.21351	4.65392	5.46593	0.121631	0.119543	0.335216	3
A0AAA9ZP00	NA	S1 motif domain-containing protein	unreviewed	2	3	High	3	3	3	Aedes albopictus	FALSE	1.33331	0.0363853	0.0896666	3 v 3	1.33331	0.103463	0.21157	-3.07122	2.11934e-05	0.000159967	-4.68359	3.8803e-07	3.31075e-06	1.61236	0.00328062	0.0141858	3 v 3	-3.07122	0.0149742	0.0402028	3 v 3	-4.68359	0.0115153	0.0185807	3 v 3	1.61236	0.0694585	0.117628	3	3	3	6.92765	2.24406	3.85643	0.03741	0.882421	0.663544	3
A0A023EUC4	NA	Putative fibronectin type-iii domain-containing protein 3a	unreviewed	1	7	High	4	5	4	Aedes albopictus	FALSE	0.602353	0.0366189	0.0898877	3 v 3	0.602353	0.0742461	0.181419	-1.64102	0.000216403	0.000579763	-2.52242	4.9343e-06	1.41775e-05	0.881406	0.0139006	0.0306349	3 v 3	-1.64102	0.00733038	0.0364469	3 v 3	-2.52242	0.00161433	0.00582224	3 v 3	0.881406	0.0499293	0.103464	3	3	3	7.34528	4.82285	5.70426	0.414604	0.397469	0.378824	3
A0A023ETA7	NA	receptor protein serine/threonine kinase (EC 2.7.11.30)	unreviewed	2	4	High	2	2	2	Aedes albopictus	FALSE	0.635997	0.0367867	0.0901655	3 v 3	0.635997	0.115441	0.221632	-0.959232	0.00571527	0.00879641	-1.87428	3.74401e-05	7.03653e-05	0.915051	0.00753628	0.021626	3 v 3	-0.959232	0.0497466	0.0759472	3 v 3	-1.87428	0.0015964	0.00580318	3 v 3	0.915051	0.0577451	0.108173	3	3	3	6.13207	4.25779	5.17284	0.313732	0.236205	0.468222	3
A0A182GY61	NA	Saposin	unreviewed	1	26	High	23	24	6	Aedes albopictus	FALSE	0.368959	0.036896	0.0901659	3 v 3	0.368959	0.0342935	0.148586	-0.199938	0.337119	0.373998	-0.847951	0.00142805	0.00193531	0.648012	0.00791971	0.0222885	3 v 3	-0.199938	0.115199	0.147615	3 v 3	-0.847951	0.00752477	0.01408	3 v 3	0.648012	0.0133734	0.0756067	3	3	3	10.4517	9.6038	10.2518	0.10285	0.200961	0.134584	3
A0A182H243	NA	Uncharacterized protein	unreviewed	1	11	High	4	4	1	Aedes albopictus	FALSE	0.373828	0.0368866	0.0901659	3 v 3	0.373828	0.0306821	0.148586	-0.965863	0.0034736	0.00564033	-1.61875	7.05548e-05	0.00012334	0.652882	0.0288659	0.0492629	3 v 3	-0.965863	0.0469597	0.0730927	3 v 3	-1.61875	0.0112297	0.0183112	3 v 3	0.652882	0.0209058	0.0811383	3	3	3	8.16342	6.54467	7.19756	0.444227	0.229781	0.195485	3
A0A023EX93	NA	Putative rho/rac gtpase guanine nucleotide exchange factor smggds/vimar	unreviewed	1	1	High	1	2	1	Aedes albopictus	FALSE	0.479105	0.0371602	0.0906776	3 v 3	0.479105	0.0946488	0.201067	-1.21402	0.00108942	0.0020312	-1.97218	2.0711e-05	4.23973e-05	0.758158	0.0188464	0.037153	3 v 3	-1.21402	0.0213601	0.0463362	3 v 3	-1.97218	0.00693425	0.0134984	3 v 3	0.758158	0.0672148	0.116967	3	3	3	7.35034	5.37816	6.13631	0.406208	0.162411	0.403689	3
A0A182GEC3	NA	Uncharacterized protein	unreviewed	1	10	High	3	3	3	Aedes albopictus	FALSE	0.424463	0.0372877	0.0908544	3 v 3	0.424463	0.087395	0.193442	-0.624211	0.0366123	0.048197	-1.32773	0.000389224	0.000570034	0.703517	0.0214696	0.0406275	3 v 3	-0.624211	0.115693	0.148133	3 v 3	-1.32773	0.0236987	0.0328182	3 v 3	0.703517	0.0582489	0.108682	3	3	3	6.85654	5.52881	6.23233	0.411353	0.115471	0.341956	3
A0A182GHB1	NA	isoleucine--tRNA ligase (EC 6.1.1.5) (Isoleucyl-tRNA synthetase)	unreviewed	2	25	High	30	31	30	Aedes albopictus	FALSE	0.308673	0.0374384	0.0910874	3 v 3	0.308673	0.021005	0.144768	-0.625246	0.0259322	0.0350498	-1.21297	0.000430695	0.000626327	0.587727	0.0340599	0.0552179	3 v 3	-0.625246	0.114903	0.147449	3 v 3	-1.21297	0.0284952	0.0377711	3 v 3	0.587727	0.00700336	0.0728229	3	3	3	10.6438	9.43084	10.0186	0.425698	0.144285	0.13769	3
A0A023EFS5	109412987	40S ribosomal protein S30	unreviewed	1	8	High	1	2	1	Aedes albopictus	FALSE	1.07586	0.0375416	0.091204	3 v 2	1.07586	0.194142	0.293992	-2.57554	1.56104e-05	0.000143294	-3.87719	1.15196e-06	5.63028e-06	1.30164	0.00527948	0.0181469	3 v 3	-2.57554	0.00411442	0.0347178	2 v 3	-3.87719	0.0485193	0.0605017	3 v 2	1.30164	0.141912	0.182221	3	2	3	6.04282	2.16564	3.46728	0.266616	0.626739	0.502855	2
A0AAB0A5Z7	NA	Elongator complex protein 4	unreviewed	2	3	High	1	1	1	Aedes albopictus	FALSE	0.381097	0.0377814	0.091629	3 v 3	0.381097	0.0863269	0.193146	-2.40992	1.15803e-07	1.69678e-05	-3.07007	9.87917e-09	1.48367e-06	0.660151	0.00634826	0.019757	3 v 3	-2.40992	9.36105e-06	0.0082535	3 v 3	-3.07007	0.000154647	0.00269413	3 v 3	0.660151	0.0119358	0.0745473	3	3	3	7.57051	4.50045	5.1606	0.0961909	0.190167	0.107153	3
A0A023EQX9	NA	Uncharacterized protein	unreviewed	1	12	High	4	4	4	Aedes albopictus	FALSE	0.457735	0.0378829	0.091629	3 v 3	0.457735	0.0696257	0.178969	-1.1448	0.00041107	0.000910857	-1.88159	5.62509e-06	1.55458e-05	0.736789	0.00807606	0.0225011	3 v 3	-1.1448	0.00423807	0.0347178	3 v 3	-1.88159	0.000764585	0.00410027	3 v 3	0.736789	0.0169481	0.0779042	3	3	3	7.3733	5.49172	6.22851	0.253611	0.24466	0.20143	3
A0AAA9ZJ35	NA	Reverse transcriptase domain-containing protein	unreviewed	1	7	Medium	1	1	1	Aedes albopictus	FALSE	1.79388	0.0378329	0.091629	3 v 3	1.79388	0.102758	0.210877	-2.86239	0.000452286	0.000981141	-4.93532	4.02856e-06	1.23473e-05	2.07293	0.00430688	0.0160972	3 v 3	-2.86239	0.0392598	0.0648964	3 v 3	-4.93532	0.0107758	0.0178679	3 v 3	2.07293	0.0780952	0.125888	3	3	3	7.82789	2.89257	4.9655	0.275944	1.05156	1.10246	3
A0A182GPX6	NA	Mitochondrial import inner membrane translocase subunit TIM50	unreviewed	2	16	High	7	7	7	Aedes albopictus	FALSE	0.3615	0.0379856	0.0917429	3 v 3	0.3615	0.0417045	0.157953	0.0289937	0.902202	0.912693	-0.61156	0.0229246	0.0266512	0.640554	0.0183574	0.0366261	3 v 3	0.0289937	0.906332	0.916113	3 v 3	-0.61156	0.086212	0.100407	3 v 3	0.640554	0.012096	0.0745473	3	3	3	7.46987	6.85831	7.49887	0.37169	0.1776	0.08753	3
A0AAA9ZN51	NA	Tumor suppressor candidate 3	unreviewed	2	21	High	7	7	7	Aedes albopictus	FALSE	0.381483	0.0380987	0.0917479	3 v 3	0.381483	0.0484831	0.164318	-0.309681	0.390937	0.427393	-0.970218	0.017677	0.0208738	0.660537	0.0837218	0.109508	3 v 3	-0.309681	0.573768	0.608363	3 v 3	-0.970218	0.16182	0.178819	3 v 3	0.660537	0.0413643	0.0992833	3	3	3	9.90434	8.93412	9.59465	0.783044	0.12895	0.288641	3
A0AAA9ZBX0	NA	Tight junction	unreviewed	2	3	High	5	5	5	Aedes albopictus	FALSE	0.766771	0.0380559	0.0917479	3 v 3	0.766771	0.096428	0.203612	-2.1569	1.39729e-05	0.000139139	-3.20272	3.20403e-07	2.9499e-06	1.04582	0.00405689	0.0156864	3 v 3	-2.1569	0.0118702	0.0385117	3 v 3	-3.20272	0.000719375	0.003999	3 v 3	1.04582	0.0513729	0.103949	3	3	3	6.16347	2.96075	4.00657	0.173953	0.338788	0.517163	3
A0A023EP22	NA	Putative mitochondrial carrier protein	unreviewed	2	6	High	2	2	2	Aedes albopictus	FALSE	0.358925	0.0386901	0.0930363	3 v 3	0.358925	0.0580738	0.170396	-0.533052	0.108518	0.133071	-1.17103	0.00285952	0.00374024	0.637979	0.0607517	0.0841961	3 v 3	-0.533052	0.296065	0.335662	3 v 3	-1.17103	0.0859053	0.100121	3 v 3	0.637979	0.0108971	0.0742473	3	3	3	6.74924	5.57821	6.21619	0.662296	0.144651	0.186503	3
A0AAA9Z8L1	NA	RNA helicase	unreviewed	1	9	High	12	14	12	Aedes albopictus	FALSE	0.602237	0.0389167	0.0933097	3 v 3	0.602237	0.13809	0.241953	-1.704	5.3678e-05	0.000248542	-2.58529	1.14273e-06	5.61842e-06	0.881291	0.00685293	0.0205243	3 v 3	-1.704	0.0151033	0.0403463	3 v 3	-2.58529	0.000781558	0.00412391	3 v 3	0.881291	0.0881584	0.135077	3	3	3	9.25205	6.66675	7.54804	0.227487	0.0903965	0.49989	3
A0AAA9ZSR2	NA	Forkhead box transcription factor subgroup k2	unreviewed	2	5	High	4	5	4	Aedes albopictus	FALSE	0.613005	0.0389048	0.0933097	3 v 3	0.613005	0.121963	0.228073	-1.46354	0.000249648	0.000643789	-2.35559	3.78017e-06	1.17605e-05	0.892058	0.00767981	0.0218742	3 v 3	-1.46354	0.0234992	0.0484946	3 v 3	-2.35559	0.000275944	0.00303355	3 v 3	0.892058	0.0824776	0.130168	3	3	3	6.67323	4.31764	5.2097	0.236424	0.168538	0.512061	3
A0AAA9YZB0	NA	Dimethylglycine dehydrogenase	unreviewed	1	4	High	3	4	3	Aedes albopictus	FALSE	0.378729	0.0390494	0.0933594	3 v 3	0.378729	0.0493483	0.164448	-1.04412	0.00177502	0.00310483	-1.7019	3.72739e-05	7.01327e-05	0.657783	0.0251154	0.0450008	3 v 3	-1.04412	0.0565428	0.0838254	3 v 3	-1.7019	0.0163297	0.0242561	3 v 3	0.657783	0.00760731	0.0728229	3	3	3	5.84383	4.14193	4.79972	0.474454	0.167399	0.103619	3
A0AAA9ZBC1	NA	Myotubularin	unreviewed	2	1	High	3	3	3	Aedes albopictus	FALSE	0.428426	0.0390504	0.0933594	3 v 3	0.428426	0.0533862	0.166874	-1.29756	6.50441e-05	0.000279267	-2.00504	1.18699e-06	5.68911e-06	0.70748	0.00572057	0.0186618	3 v 3	-1.29756	0.00177449	0.0347178	3 v 3	-2.00504	0.000123299	0.00267353	3 v 3	0.70748	0.0159602	0.0770057	3	3	3	5.80565	3.80061	4.50809	0.162884	0.118778	0.222459	3
A0A182GEH2	NA	Uncharacterized protein	unreviewed	1	9	High	4	4	4	Aedes albopictus	FALSE	0.448277	0.0394085	0.0936732	3 v 3	0.448277	0.089989	0.196253	-1.83453	1.23038e-05	0.000134484	-2.56186	5.11821e-07	3.75791e-06	0.727331	0.0120139	0.0281518	3 v 3	-1.83453	0.00253397	0.0347178	3 v 3	-2.56186	0.00455229	0.0103181	3 v 3	0.727331	0.0680548	0.116977	3	3	3	7.02987	4.46801	5.19534	0.307453	0.0247923	0.348603	3
A0A182H4J8	109411896	Cleavage and polyadenylation specificity factor subunit 4	unreviewed	1	16	High	4	4	4	Aedes albopictus	FALSE	0.457012	0.0393036	0.0936732	3 v 3	0.457012	0.0625578	0.173228	-1.9611	2.14274e-05	0.000160997	-2.69716	1.08004e-06	5.4479e-06	0.736065	0.0215377	0.0406898	3 v 3	-1.9611	0.00364649	0.0347178	3 v 3	-2.69716	0.00149718	0.00571302	3 v 3	0.736065	0.0419069	0.0995214	3	3	3	9.48799	6.79083	7.5269	0.416306	0.263472	0.330738	3
A0A023ES83	109430123	RNA helicase (EC 3.6.4.13)	unreviewed	2	11	High	4	4	4	Aedes albopictus	FALSE	0.759747	0.0393276	0.0936732	3 v 3	0.759747	0.0948569	0.201249	-1.64813	0.00022477	0.00059593	-2.68693	2.95792e-06	9.93187e-06	1.0388	0.00584936	0.0188827	3 v 3	-1.64813	0.030831	0.0565635	3 v 3	-2.68693	0.00647958	0.0129988	3 v 3	1.0388	0.0627612	0.113055	3	3	3	6.91244	4.22551	5.26431	0.093527	0.4317	0.539825	3
A0AAB0ABD9	NA	Rna 3'-terminal phosphate cyclase	unreviewed	2	5	High	2	2	2	Aedes albopictus	FALSE	1.224	0.0393893	0.0936732	3 v 3	1.224	0.104026	0.211898	-2.55024	9.72288e-05	0.000344152	-4.0533	1.42676e-06	6.22955e-06	1.50305	0.00475073	0.0173544	3 v 3	-2.55024	0.0137635	0.0394268	3 v 3	-4.0533	0.0112745	0.0183365	3 v 3	1.50305	0.0771137	0.124796	3	3	3	7.16703	3.11373	4.61678	0.202776	0.858827	0.639484	3
A0AAA9Z7Q9	NA	vesicle-fusing ATPase (EC 3.6.4.6)	unreviewed	2	19	High	19	23	18	Aedes albopictus	FALSE	0.343178	0.0395118	0.0937839	3 v 3	0.343178	0.0219153	0.146102	-0.572637	0.021631	0.0296485	-1.19487	0.000176747	0.000277553	0.622232	0.014341	0.0311884	3 v 3	-0.572637	0.0486021	0.0748038	3 v 3	-1.19487	0.00475172	0.0105987	3 v 3	0.622232	0.0101604	0.0742473	3	3	3	10.3622	9.16731	9.78954	0.266885	0.176294	0.116356	3
A0A023EN96	NA	Putative mitochondrial aspartate/glutamate carrier protein	unreviewed	1	20	High	7	8	7	Aedes albopictus	FALSE	0.394783	0.0395839	0.0938202	3 v 3	0.394783	0.0497499	0.164448	-1.1476	0.00375226	0.00604531	-1.82144	0.00012387	0.000203211	0.673836	0.0539036	0.0769652	3 v 3	-1.1476	0.0770171	0.106179	3 v 3	-1.82144	0.0370432	0.0473795	3 v 3	0.673836	0.0400183	0.0986251	3	3	3	8.47489	6.65345	7.32729	0.656882	0.119306	0.286531	3
A0A182HEX6	NA	Uncharacterized protein	unreviewed	1	10	High	3	3	3	Aedes albopictus	FALSE	0.304024	0.0397907	0.0939438	3 v 3	0.304024	0.00852409	0.123951	0.0362184	0.855519	0.870945	-0.54686	0.0172106	0.0203813	0.583078	0.0123819	0.0287287	3 v 3	0.0362184	0.770712	0.793762	3 v 3	-0.54686	0.0152422	0.0230317	3 v 3	0.583078	0.00427584	0.0728229	3	3	3	6.46047	5.91361	6.49669	0.177601	0.125585	0.08186	3
A0AAA9ZGP2	NA	Protein kinase domain-containing protein	unreviewed	2	8	High	6	6	6	Aedes albopictus	FALSE	0.405458	0.0398805	0.0939438	3 v 3	0.405458	0.0456733	0.160719	-1.10077	0.000314079	0.000754733	-1.78529	4.61749e-06	1.35731e-05	0.684511	0.00807696	0.0225011	3 v 3	-1.10077	0.0027493	0.0347178	3 v 3	-1.78529	0.000465841	0.00349062	3 v 3	0.684511	0.00971145	0.0736043	3	3	3	8.1308	6.34551	7.03002	0.213044	0.162283	0.191147	3
A0A182GAH0	NA	Uncharacterized protein	unreviewed	1	3	High	3	3	3	Aedes albopictus	FALSE	0.461172	0.0398275	0.0939438	3 v 3	0.461172	0.0668899	0.17665	-0.304202	0.155861	0.185887	-1.04443	0.000303827	0.000452998	0.740225	0.00358145	0.0147178	3 v 3	-0.304202	0.153122	0.189394	3 v 3	-1.04443	0.000102109	0.00267353	3 v 3	0.740225	0.0237755	0.0838128	3	3	3	6.47685	5.43242	6.17265	0.0675649	0.0842302	0.241607	3
A0A023EFL3	NA	Small ribosomal subunit protein uS17 (40S ribosomal protein S11)	unreviewed	1	49	High	9	17	9	Aedes albopictus	FALSE	0.601429	0.0399204	0.0939438	3 v 3	0.601429	0.142258	0.245583	-2.28279	3.68949e-05	0.000208148	-3.16327	1.81192e-06	7.17817e-06	0.880483	0.0252187	0.0450881	3 v 3	-2.28279	0.00937678	0.0372285	3 v 3	-3.16327	0.0126513	0.0199623	3 v 3	0.880483	0.0950673	0.141437	3	3	3	10.8728	7.70956	8.59004	0.635933	0.0584671	0.512844	3
A0AAA9ZBQ5	NA	RRM domain-containing protein	unreviewed	1	11	High	3	3	3	Aedes albopictus	FALSE	1.10092	0.0398867	0.0939438	3 v 3	1.10092	0.126058	0.231123	-2.1995	0.000182458	0.000508782	-3.57947	2.3548e-06	8.51232e-06	1.37997	0.00515176	0.0179173	3 v 3	-2.1995	0.00397127	0.0347178	3 v 3	-3.57947	0.0101199	0.0171028	3 v 3	1.37997	0.0826414	0.130168	3	3	3	5.31084	1.73136	3.11134	0.304437	0.828683	0.464014	3
A0A182GW90	NA	Uncharacterized protein	unreviewed	1	3	High	3	3	3	Aedes albopictus	FALSE	0.701307	0.0399893	0.093972	3 v 3	0.701307	0.135716	0.240907	-1.77675	9.53716e-05	0.000340495	-2.75711	1.75788e-06	7.10031e-06	0.980361	0.00694987	0.0206744	3 v 3	-1.77675	0.025708	0.0510143	3 v 3	-2.75711	0.000117798	0.00267353	3 v 3	0.980361	0.0884612	0.135163	3	3	3	6.56584	3.80873	4.78909	0.197536	0.233559	0.593346	3
A0A023ESN7	NA	Galactosylgalactosylxylosylprotein 3-beta-glucuronosyltransferase (EC 2.4.1.135)	unreviewed	3	9	High	4	5	4	Aedes albopictus	FALSE	0.309762	0.0401586	0.0942359	3 v 3	0.309762	0.00814556	0.123951	-0.250946	0.34839	0.38521	-0.839762	0.00758317	0.0094191	0.588816	0.0425917	0.0648493	3 v 3	-0.250946	0.485304	0.523976	3 v 3	-0.839762	0.10173	0.116253	3 v 3	0.588816	0.00567693	0.0728229	3	3	3	5.14643	4.30667	4.89548	0.508392	0.0573016	0.12153	3
A0AAA9ZWF3	NA	Major facilitator superfamily (MFS) profile domain-containing protein	unreviewed	1	12	High	2	2	1	Aedes albopictus	FALSE	0.362053	0.0404869	0.0948715	3 v 3	0.362053	0.0419199	0.157953	0.157292	0.63534	0.666804	-0.483815	0.162227	0.176431	0.641106	0.0728602	0.0975406	3 v 3	0.157292	0.745839	0.769582	3 v 3	-0.483815	0.363184	0.386001	3 v 3	0.641106	0.0155915	0.0769092	3	3	3	4.32249	3.83867	4.47978	0.717406	0.159713	0.209461	3
A0A023EYD7	NA	Putative netrin axonal chemotropic factor	unreviewed	1	4	High	6	6	6	Aedes albopictus	FALSE	0.376419	0.0406699	0.0950308	3 v 3	0.376419	0.0611429	0.172314	-1.59781	4.30167e-05	0.000219465	-2.25328	1.81089e-06	7.17817e-06	0.655473	0.0205001	0.0393792	3 v 3	-1.59781	0.00581924	0.0349257	3 v 3	-2.25328	0.00561598	0.0117641	3 v 3	0.655473	0.0282165	0.0877063	3	3	3	7.26659	5.01331	5.66878	0.378851	0.115809	0.247376	3
A0A182G211	NA	Uncharacterized protein	unreviewed	1	2	High	1	1	1	Aedes albopictus	FALSE	0.380188	0.0406414	0.0950308	3 v 3	0.380188	0.0646372	0.175056	-1.51574	5.7083e-05	0.000259226	-2.17498	2.09428e-06	7.88099e-06	0.659242	0.0180702	0.0363605	3 v 3	-1.51574	0.0234012	0.0484276	3 v 3	-2.17498	0.00637795	0.0128736	3 v 3	0.659242	0.0127717	0.0751196	3	3	3	7.06684	4.89186	5.5511	0.417429	0.153685	0.0423901	3
A0A182GTM8	NA	Uncharacterized protein	unreviewed	1	2	Medium	1	1	1	Aedes albopictus	FALSE	0.344503	0.0410264	0.0957283	3 v 3	0.344503	0.0249656	0.148527	0.82249	0.00179649	0.00313249	0.198934	0.340636	0.360263	0.623556	0.00996654	0.0255267	3 v 3	0.82249	0.00236363	0.0347178	3 v 3	0.198934	0.247726	0.268506	3 v 3	0.623556	0.0204527	0.0806802	3	3	3	5.53846	5.7374	6.36095	0.144855	0.204011	0.0900625	3
A0A182GER1	NA	Histone H2B	unreviewed	2	52	High	8	13	8	Aedes albopictus	FALSE	0.754304	0.0411074	0.0957821	3 v 3	0.754304	0.112014	0.21792	-2.78394	0.000128161	0.00041136	-3.8173	7.89596e-06	1.95271e-05	1.03336	0.0540547	0.0771143	3 v 3	-2.78394	0.0261348	0.0512659	3 v 3	-3.8173	0.0220645	0.0309734	3 v 3	1.03336	0.0944597	0.140793	3	3	3	10.8364	7.01913	8.05248	1.06771	0.197958	0.632623	3
A0A023EHS3	109421195	Putative ef-hand domain family member d2	unreviewed	1	44	High	8	11	8	Aedes albopictus	FALSE	1.48206	0.04117	0.0957928	3 v 3	1.48206	0.151015	0.254781	-2.71392	0.000218748	0.000585099	-4.47504	2.57092e-06	9.05577e-06	1.76112	0.0048061	0.0173735	3 v 3	-2.71392	0.042945	0.0688529	3 v 3	-4.47504	0.000219077	0.00274297	3 v 3	1.76112	0.108136	0.151928	3	3	3	10.1853	5.71028	7.4714	0.441949	0.411884	1.16853	3
A0A023EP48	NA	Phospholipid scramblase	unreviewed	2	11	High	3	4	3	Aedes albopictus	FALSE	-0.329595	0.041866	0.0966807	3 v 3	-0.329595	0.0276461	0.148586	2.02505	1.37753e-06	6.66694e-05	2.07559	1.08496e-06	5.4479e-06	-0.0505414	0.814976	0.825975	3 v 3	2.02505	0.000912161	0.0347178	3 v 3	2.07559	0.00133699	0.00547131	3 v 3	-0.0505414	0.685624	0.70144	3	3	3	4.1724	6.248	6.19745	0.259919	0.126001	0.155754	3
A0A182GXB9	GatA	Glutamyl-tRNA(Gln) amidotransferase subunit A, mitochondrial (Glu-AdT subunit A) (EC 6.3.5.7)	unreviewed	3	3	High	2	2	2	Aedes albopictus	FALSE	0.419102	0.0418262	0.0966807	3 v 3	0.419102	0.082224	0.188862	-0.490171	0.0450913	0.0585514	-1.18833	0.000206851	0.000319661	0.698156	0.00829148	0.0228673	3 v 3	-0.490171	0.0702938	0.098638	3 v 3	-1.18833	0.00584168	0.0120885	3 v 3	0.698156	0.00586517	0.0728229	3	3	3	4.52315	3.33482	4.03298	0.274569	0.164168	0.153979	3
A0A182HAP6	NA	Uncharacterized protein	unreviewed	2	10	High	3	3	3	Aedes albopictus	FALSE	0.521061	0.0419028	0.0966807	3 v 3	0.521061	0.0897975	0.196223	-1.59226	5.403e-05	0.000249474	-2.39237	1.26486e-06	5.90662e-06	0.800115	0.00812394	0.0225207	3 v 3	-1.59226	0.00810807	0.0365579	3 v 3	-2.39237	0.000173902	0.00274297	3 v 3	0.800115	0.0567359	0.10748	3	3	3	7.47965	5.08728	5.88739	0.22162	0.176127	0.399551	3
A0A182G1E6	NA	Uncharacterized protein	unreviewed	1	4	High	4	4	4	Aedes albopictus	FALSE	0.5339	0.0417583	0.0966807	3 v 3	0.5339	0.100055	0.207973	-1.44349	8.45934e-05	0.000321891	-2.25644	1.42918e-06	6.22955e-06	0.812954	0.00566459	0.0186257	3 v 3	-1.44349	0.0140703	0.0395778	3 v 3	-2.25644	0.000227327	0.00274297	3 v 3	0.812954	0.0659824	0.115557	3	3	3	5.692	3.43556	4.24851	0.168279	0.0897529	0.40081	3
A0A182GFT9	NA	non-specific serine/threonine protein kinase (EC 2.7.11.1)	unreviewed	2	4	High	3	3	3	Aedes albopictus	FALSE	0.657844	0.0417045	0.0966807	3 v 3	0.657844	0.119028	0.225151	-1.66975	0.000176272	0.000497232	-2.60664	3.3607e-06	1.0805e-05	0.936898	0.00960903	0.0251411	3 v 3	-1.66975	0.012995	0.0392541	3 v 3	-2.60664	0.00260383	0.00741821	3 v 3	0.936898	0.0736872	0.121285	3	3	3	5.86649	3.25985	4.19675	0.402666	0.187469	0.514627	3
A0AAA9ZHH3	NA	Phosphatase PP2A regulatory subunit A/Splicing factor 3B subunit 1-like HEAT repeat domain-containing protein	unreviewed	2	39	High	19	20	19	Aedes albopictus	FALSE	0.306472	0.042306	0.0973174	3 v 3	0.306472	0.00933821	0.126097	0.0422542	0.838467	0.856605	-0.543271	0.0216836	0.0252797	0.585526	0.0149939	0.03192	3 v 3	0.0422542	0.80152	0.824437	3 v 3	-0.543271	0.0461201	0.0578175	3 v 3	0.585526	0.00200898	0.0728229	3	3	3	9.69476	9.15149	9.73702	0.246574	0.105037	0.089347	3
A0AAA9ZF70	NA	Nucleolar protein 16	unreviewed	1	35	High	6	6	6	Aedes albopictus	FALSE	0.84811	0.0423555	0.0973174	3 v 3	0.84811	0.130721	0.235585	-2.1805	0.000620958	0.00127508	-3.30767	1.93046e-05	3.98142e-05	1.12716	0.0316869	0.0523491	3 v 3	-2.1805	0.0350262	0.0608398	3 v 3	-3.30767	0.019657	0.0282215	3 v 3	1.12716	0.097097	0.142578	3	3	3	7.92621	4.61855	5.74571	0.92808	0.244797	0.706359	3
A0A023ENQ0	NA	Putative surfeit locus protein 6	unreviewed	1	28	High	10	11	10	Aedes albopictus	FALSE	0.951278	0.0422869	0.0973174	3 v 3	0.951278	0.155548	0.258582	-2.38453	3.89865e-05	0.000211294	-3.61486	8.06463e-07	4.5398e-06	1.23033	0.00559569	0.0185647	3 v 3	-2.38453	0.0191948	0.0442351	3 v 3	-3.61486	0.000704761	0.003999	3 v 3	1.23033	0.10407	0.148235	3	3	3	10.0206	6.40577	7.63611	0.365566	0.179402	0.7755	3
A0A182G0U6	NA	Phosphatidylinositol-3-phosphatase SAC1 (EC 3.1.3.64) (Phosphatidylinositol-4-phosphate phosphatase) (Suppressor of actin mutations 1-like protein)	unreviewed	2	21	High	11	11	11	Aedes albopictus	FALSE	0.355221	0.0425435	0.0976136	3 v 3	0.355221	0.0359128	0.148586	-0.762933	0.0188009	0.0261378	-1.39721	0.000396955	0.000580841	0.634275	0.0426918	0.0649419	3 v 3	-0.762933	0.109285	0.141479	3 v 3	-1.39721	0.030494	0.0400005	3 v 3	0.634275	0.0240948	0.0838128	3	3	3	9.19008	7.79287	8.42715	0.517762	0.195461	0.234679	3
A0A182GKI9	NA	Uncharacterized protein	unreviewed	1	2	High	3	3	1	Aedes albopictus	FALSE	0.368653	0.0427285	0.0979012	3 v 3	0.368653	0.0436265	0.159099	-0.995921	0.00433566	0.00685166	-1.64363	0.000108369	0.000180834	0.647706	0.0395457	0.0612204	3 v 3	-0.995921	0.062429	0.0906812	3 v 3	-1.64363	0.0156164	0.0234601	3 v 3	0.647706	0.0299758	0.0888639	3	3	3	6.49118	4.84755	5.49526	0.508074	0.262569	0.19178	3
A0A023ERF9	NA	LIM domain-containing protein	unreviewed	2	28	High	7	7	6	Aedes albopictus	FALSE	0.515187	0.0428466	0.0979012	3 v 3	0.515187	0.127249	0.231363	-1.50412	0.000146828	0.000446201	-2.29836	3.33452e-06	1.08012e-05	0.794241	0.0118447	0.0279535	3 v 3	-1.50412	0.00972233	0.0372877	3 v 3	-2.29836	0.00271021	0.00750029	3 v 3	0.794241	0.073057	0.12078	3	3	3	8.15251	5.85415	6.64839	0.325543	0.128473	0.425065	3
A0A182G2R9	NA	Poly [ADP-ribose] polymerase (EC 2.4.2.30)	unreviewed	2	29	High	27	29	27	Aedes albopictus	FALSE	0.583756	0.0427926	0.0979012	3 v 3	0.583756	0.0985863	0.206226	-1.62317	0.00766319	0.0114143	-2.48598	0.000427991	0.000622943	0.86281	0.110282	0.1395	3 v 3	-1.62317	0.138979	0.174039	3 v 3	-2.48598	0.0693958	0.0830019	3 v 3	0.86281	0.0497878	0.103464	3	3	3	10.581	8.095	8.95781	1.2297	0.194136	0.411288	3
A0AAA9ZTZ4	NA	protein-tyrosine-phosphatase (EC 3.1.3.48)	unreviewed	2	1	High	1	1	1	Aedes albopictus	FALSE	0.614487	0.0429755	0.0980601	3 v 3	0.614487	0.103118	0.211128	-1.10204	0.00104772	0.00197478	-1.99558	7.30023e-06	1.84403e-05	0.893541	0.00429397	0.0160972	3 v 3	-1.10204	0.0336542	0.0592399	3 v 3	-1.99558	0.000332013	0.00319454	3 v 3	0.893541	0.0472942	0.101217	3	3	3	5.52984	3.53426	4.4278	0.148784	0.210198	0.420316	3
A0A023EVR1	NA	Peptidyl-prolyl cis-trans isomerase (PPIase) (EC 5.2.1.8)	unreviewed	2	10	High	5	5	5	Aedes albopictus	FALSE	-0.393873	0.0433487	0.098271	3 v 3	-0.393873	0.0820628	0.188837	-0.953862	0.00426416	0.00675806	-0.839043	0.00909119	0.0111085	-0.114819	0.672238	0.692355	3 v 3	-0.953862	0.0541014	0.0810051	3 v 3	-0.839043	0.093388	0.107922	3 v 3	-0.114819	0.551273	0.571472	3	3	3	8.13827	7.29923	7.18441	0.480595	0.0351814	0.279398	3
A0A182G0P5	NA	Nucleolar protein 12	unreviewed	2	4	Medium	1	1	1	Aedes albopictus	FALSE	0.390489	0.0433654	0.098271	3 v 3	0.390489	0.0955344	0.202163	-1.56653	0.000414681	0.000915177	-2.23607	2.0751e-05	4.24266e-05	0.669543	0.0550505	0.07813	3 v 3	-1.56653	0.0355258	0.0612348	3 v 3	-2.23607	0.0232431	0.0322689	3 v 3	0.669543	0.0449269	0.101217	3	3	3	7.66299	5.42692	6.09646	0.647595	0.129361	0.300945	3
A0AAB0A0L8	NA	RRM domain-containing protein	unreviewed	1	5	High	2	2	2	Aedes albopictus	FALSE	0.468097	0.0432033	0.098271	3 v 3	0.468097	0.126313	0.231123	-1.47326	8.15296e-05	0.000316358	-2.22041	1.94795e-06	7.4664e-06	0.747151	0.0100837	0.025659	3 v 3	-1.47326	0.00703012	0.0364469	3 v 3	-2.22041	0.00506861	0.0109878	3 v 3	0.747151	0.0180203	0.0788567	3	3	3	6.23782	4.01741	4.76456	0.370777	0.123602	0.242511	3
A0AAB0A2F8	NA	RING-type E3 ubiquitin transferase (EC 2.3.2.27)	unreviewed	2	8	High	9	9	9	Aedes albopictus	FALSE	0.55057	0.0433467	0.098271	3 v 3	0.55057	0.121755	0.227944	-2.17839	1.52535e-05	0.000141884	-3.00802	7.20108e-07	4.2792e-06	0.829624	0.0166997	0.0345807	3 v 3	-2.17839	0.00435521	0.0347178	3 v 3	-3.00802	0.00364079	0.00890393	3 v 3	0.829624	0.05311	0.104784	3	3	3	9.02742	6.0194	6.84903	0.484332	0.195681	0.407392	3
A0A023ERG9	NA	Putative galactokinase	unreviewed	1	2	Medium	1	1	1	Aedes albopictus	FALSE	0.808371	0.043331	0.098271	3 v 3	0.808371	0.152298	0.255509	-1.22172	0.011991	0.0172657	-2.30914	0.000152085	0.000242984	1.08743	0.0215518	0.0406898	3 v 3	-1.22172	0.108269	0.140699	3 v 3	-2.30914	0.0279821	0.0372717	3 v 3	1.08743	0.124031	0.16616	3	3	3	5.22655	2.9174	4.00483	0.708276	0.0992135	0.742118	3
A0AAB0A8Y5	NA	Guanylate kinase-associated protein mars	unreviewed	1	3	High	4	4	4	Aedes albopictus	FALSE	0.427251	0.0435304	0.0985099	3 v 3	0.427251	0.101635	0.209925	-1.74832	3.59756e-05	0.000206485	-2.45462	1.55372e-06	6.55815e-06	0.706305	0.0200111	0.0386647	3 v 3	-1.74832	0.00550849	0.0349139	3 v 3	-2.45462	0.00662236	0.0131248	3 v 3	0.706305	0.0499777	0.103464	3	3	3	8.22365	5.76902	6.47533	0.417561	0.107411	0.319293	3
A0A182H4Y4	NA	U5 small nuclear ribonucleoprotein 200 kDa helicase	unreviewed	2	15	High	23	24	9	Aedes albopictus	FALSE	0.461111	0.043821	0.0988966	3 v 3	0.461111	0.119183	0.225185	-1.616	3.85964e-05	0.000210561	-2.35616	1.16512e-06	5.64452e-06	0.740165	0.010969	0.0270058	3 v 3	-1.616	0.00484144	0.0349139	3 v 3	-2.35616	0.00315939	0.00819046	3 v 3	0.740165	0.0707048	0.118637	3	3	3	10.8114	8.45525	9.19542	0.275128	0.062162	0.37095	3
A0AAA9Z3Z7	109420222	t-SNARE coiled-coil homology domain-containing protein	unreviewed	2	9	High	2	2	2	Aedes albopictus	FALSE	0.647938	0.0437782	0.0988966	3 v 3	0.647938	0.106085	0.213046	-0.979003	0.00940791	0.0137988	-1.906	8.16471e-05	0.000139773	0.926992	0.0126419	0.029006	3 v 3	-0.979003	0.0674128	0.0957331	3 v 3	-1.906	0.0110585	0.0181652	3 v 3	0.926992	0.0336304	0.0912826	3	3	3	6.16322	4.25722	5.18421	0.532004	0.294691	0.38939	3
A0A182GPV0	NA	Uncharacterized protein	unreviewed	1	5	High	3	3	3	Aedes albopictus	FALSE	0.641838	0.0441236	0.0994437	3 v 3	0.641838	0.154372	0.25751	-1.61744	0.000544467	0.00113494	-2.53833	1.21072e-05	2.68832e-05	0.920892	0.0187332	0.0370753	3 v 3	-1.61744	0.0261757	0.0512659	3 v 3	-2.53833	0.0186151	0.0269377	3 v 3	0.920892	0.0863119	0.133369	3	3	3	7.66296	5.12463	6.04552	0.616653	0.0477945	0.505945	3
A0A023EVL1	NA	Putative atp-dependent clp protease atp-binding subunit clpx	unreviewed	2	7	High	4	4	4	Aedes albopictus	FALSE	0.305879	0.0443447	0.0996733	3 v 3	0.305879	0.0341797	0.148586	-0.566285	0.0237912	0.0324478	-1.15122	0.000257152	0.000390455	0.584933	0.0204152	0.0392617	3 v 3	-0.566285	0.0360634	0.061711	3 v 3	-1.15122	0.00368244	0.00896569	3 v 3	0.584933	0.0193774	0.0792222	3	3	3	7.75794	6.60672	7.19166	0.244259	0.205283	0.144031	3
A0AAA9ZD09	NA	Heat shock 70 kDa protein cognate 2	unreviewed	1	6	High	4	7	1	Aedes albopictus	FALSE	0.373837	0.0443551	0.0996733	3 v 3	0.373837	0.056445	0.169198	-0.615864	0.0127948	0.018264	-1.26876	8.18773e-05	0.000140022	0.652891	0.00932921	0.0246445	3 v 3	-0.615864	0.0198942	0.0448899	3 v 3	-1.26876	0.00159756	0.00580318	3 v 3	0.652891	0.0166354	0.0775409	3	3	3	7.55199	6.28324	6.93613	0.111939	0.191369	0.209771	3
A0A023EUE6	NA	Putative translation elongation factor ef-1 gamma	unreviewed	1	7	High	4	4	4	Aedes albopictus	FALSE	0.448503	0.0444065	0.0996733	3 v 3	0.448503	0.104729	0.212031	-0.268038	0.229709	0.264606	-0.995595	0.000668873	0.000948479	0.727557	0.00558152	0.0185647	3 v 3	-0.268038	0.176393	0.213467	3 v 3	-0.995595	0.00334228	0.0083992	3 v 3	0.727557	0.00820085	0.0728229	3	3	3	6.63523	5.63963	6.36719	0.206205	0.163234	0.193661	3
A0A182GMF1	NA	Uncharacterized protein	unreviewed	1	18	High	13	14	1	Aedes albopictus	FALSE	0.498507	0.0444977	0.0997426	3 v 3	0.498507	0.0794954	0.186246	-1.40966	9.19296e-05	0.000333977	-2.18722	1.68774e-06	6.90701e-06	0.777561	0.00678872	0.0205027	3 v 3	-1.40966	0.00277573	0.0347178	3 v 3	-2.18722	0.000372695	0.00327055	3 v 3	0.777561	0.0197511	0.079246	3	3	3	7.66446	5.47723	6.2548	0.250156	0.220197	0.271566	3
A0AAA9ZE80	NA	Prohibitin	unreviewed	1	34	High	12	13	12	Aedes albopictus	FALSE	0.30423	0.0446523	0.0999535	3 v 3	0.30423	0.0144362	0.132265	-0.265275	0.360822	0.397361	-0.848559	0.0113191	0.0136689	0.583284	0.0604113	0.0838651	3 v 3	-0.265275	0.515921	0.553419	3 v 3	-0.848559	0.123253	0.138533	3 v 3	0.583284	0.00611265	0.0728229	3	3	3	8.90448	8.05592	8.6392	0.582106	0.105687	0.143354	3
A0A023EI02	NA	Glutathione peroxidase	unreviewed	1	11	High	2	2	2	Aedes albopictus	FALSE	0.482808	0.0449344	0.100313	3 v 3	0.482808	0.0736607	0.181419	-1.14722	0.00026143	0.000661781	-1.90908	2.91027e-06	9.83183e-06	0.761862	0.00477861	0.0173544	3 v 3	-1.14722	0.00857741	0.0370198	3 v 3	-1.90908	0.000424694	0.00339963	3 v 3	0.761862	0.0191136	0.0792222	3	3	3	6.71661	4.80753	5.56939	0.115605	0.193118	0.26616	3
A0A182GK68	NA	Uncharacterized protein	unreviewed	1	15	High	17	17	8	Aedes albopictus	FALSE	0.483033	0.0448795	0.100313	3 v 3	0.483033	0.109593	0.215593	-2.06473	3.7196e-06	9.73107e-05	-2.82682	1.74174e-07	2.44008e-06	0.762087	0.00879793	0.0238082	3 v 3	-2.06473	0.00480806	0.0349139	3 v 3	-2.82682	0.00110326	0.00509984	3 v 3	0.762087	0.0820985	0.129957	3	3	3	10.2187	7.39192	8.15401	0.1983	0.0414213	0.407606	3
A0AAB0ABR2	NA	Secreted protein	unreviewed	1	25	High	1	1	1	Aedes albopictus	FALSE	0.44721	0.045092	0.100529	3 v 3	0.44721	0.0769432	0.183411	-0.303386	0.243719	0.279381	-1.02965	0.00161583	0.00217021	0.726264	0.0135095	0.0300777	3 v 3	-0.303386	0.335716	0.37623	3 v 3	-1.02965	0.0319206	0.0415756	3 v 3	0.726264	0.0552489	0.105856	3	3	3	5.44111	4.41146	5.13772	0.351173	0.0752436	0.327759	3
A0A182H9N7	NA	Uncharacterized protein	unreviewed	1	3	High	2	3	2	Aedes albopictus	FALSE	1.00339	0.0452428	0.100729	3 v 3	1.00339	0.163165	0.267324	-1.77133	0.00297629	0.0049051	-3.05378	4.48937e-05	8.24049e-05	1.28244	0.0187397	0.0370753	3 v 3	-1.77133	0.0612722	0.0896178	3 v 3	-3.05378	0.0159657	0.0237963	3 v 3	1.28244	0.11494	0.158103	3	3	3	7.21976	4.16598	5.44842	0.811113	0.25075	0.866502	3
A0AAA9ZYG3	NA	Bifunctional lysine-specific demethylase and histidyl-hydroxylase (EC 1.14.11.27)	unreviewed	2	7	High	4	5	4	Aedes albopictus	FALSE	0.547394	0.0455104	0.101053	3 v 3	0.547394	0.142137	0.245583	-2.34375	1.14636e-05	0.000134484	-3.1702	6.48933e-07	4.10666e-06	0.826448	0.0208849	0.0398865	3 v 3	-2.34375	0.00454785	0.0347178	3 v 3	-3.1702	0.00716348	0.0137168	3 v 3	0.826448	0.106474	0.150562	3	3	3	7.66146	4.49126	5.31771	0.483306	0.0504787	0.512558	3
A0A182GWF1	109431241	Isocitrate dehydrogenase [NADP] (EC 1.1.1.42)	unreviewed	3	37	High	17	22	15	Aedes albopictus	FALSE	0.297704	0.0459783	0.101955	3 v 3	0.297704	0.0270011	0.148527	-0.0483177	0.841519	0.859191	-0.625076	0.0230744	0.0268066	0.576758	0.0330936	0.0539691	3 v 3	-0.0483177	0.854475	0.869734	3 v 3	-0.625076	0.0935038	0.10798	3 v 3	0.576758	0.0117459	0.0745473	3	3	3	10.114	9.48892	10.0657	0.3923	0.172119	0.118682	3
A0AAA9ZXF9	NA	Acyl carrier protein	unreviewed	2	4	Medium	1	1	1	Aedes albopictus	FALSE	0.368456	0.046407	0.102083	3 v 3	0.368456	0.0487058	0.164318	0.815437	0.00514471	0.00803041	0.167927	0.485931	0.504879	0.64751	0.0182566	0.0365132	3 v 3	0.815437	0.0189189	0.0438977	3 v 3	0.167927	0.458412	0.479143	3 v 3	0.64751	0.0284738	0.0877063	3	3	3	5.22687	5.39479	6.0423	0.273626	0.223613	0.246577	3
A0AAA9ZW22	NA	Membrane glycoprotein lig-1	unreviewed	1	16	High	10	12	10	Aedes albopictus	FALSE	0.423219	0.0461901	0.102083	3 v 3	0.423219	0.0625784	0.173228	-0.521851	0.0454805	0.0589642	-1.22412	0.000274345	0.000414655	0.702273	0.0114756	0.0274351	3 v 3	-0.521851	0.0543401	0.0812153	3 v 3	-1.22412	0.00403053	0.0095304	3 v 3	0.702273	0.0243043	0.0838128	3	3	3	9.29383	8.06971	8.77198	0.246942	0.257121	0.225242	3
A0A023EHZ0	NA	ATP synthase subunit d, mitochondrial	unreviewed	2	27	High	3	3	3	Aedes albopictus	FALSE	0.619368	0.0464063	0.102083	3 v 3	0.619368	0.120346	0.226599	1.05871	0.00406233	0.00650681	0.160292	0.592726	0.609704	0.898422	0.0106162	0.026373	3 v 3	1.05871	0.0225595	0.0476956	3 v 3	0.160292	0.6788	0.694458	3 v 3	0.898422	0.0692308	0.117606	3	3	3	6.15568	6.31597	7.2144	0.380875	0.48922	0.211577	3
A0A023ESL2	NA	Putative scaffold/matrix specific factor hnrnp-u/saf-a	unreviewed	1	3	High	1	1	1	Aedes albopictus	FALSE	0.792671	0.0462785	0.102083	3 v 3	0.792671	0.160861	0.265138	-0.0296089	0.924015	0.931339	-1.10133	0.0041284	0.00526649	1.07172	0.00488585	0.0174329	3 v 3	-0.0296089	0.909128	0.917453	3 v 3	-1.10133	0.0564865	0.0692783	3 v 3	1.07172	0.0701355	0.118393	3	3	3	4.03733	2.936	4.00772	0.371595	0.564698	0.1778	3
A0A023ELX0	NA	Putative cell division cycle-associated protein 8	unreviewed	1	24	High	6	6	1	Aedes albopictus	FALSE	0.800197	0.0462553	0.102083	3 v 3	0.800197	0.165893	0.269905	-2.09749	5.46672e-05	0.000251713	-3.17674	1.18619e-06	5.68911e-06	1.07925	0.00714709	0.0210085	3 v 3	-2.09749	0.0136937	0.0394268	3 v 3	-3.17674	0.00153885	0.00572619	3 v 3	1.07925	0.0925263	0.139299	3	3	3	6.35041	3.17367	4.25292	0.392424	0.174172	0.645327	3
A0AAA9ZT35	NA	Aurora kinase (EC 2.7.11.1)	unreviewed	2	21	High	6	6	6	Aedes albopictus	FALSE	1.45159	0.0463221	0.102083	3 v 3	1.45159	0.124223	0.230221	-2.65195	0.000166318	0.000478127	-4.3826	1.82368e-06	7.19026e-06	1.73065	0.00376336	0.0151636	3 v 3	-2.65195	0.0427239	0.0686323	3 v 3	-4.3826	0.00658252	0.0130983	3 v 3	1.73065	0.0786388	0.126392	3	3	3	8.9117	4.5291	6.25975	0.137313	0.694799	1.00825	3
A0AAB0A9A7	NA	Nucleolar 27S pre-rRNA processing Urb2/Npa2 C-terminal domain-containing protein	unreviewed	1	1	High	2	2	2	Aedes albopictus	FALSE	0.524	0.0466843	0.10242	3 v 3	0.524	0.0838049	0.191826	-1.18905	0.000317196	0.000759891	-1.99211	3.43882e-06	1.09797e-05	0.803054	0.00500265	0.0175465	3 v 3	-1.18905	0.0031829	0.0347178	3 v 3	-1.99211	0.00206528	0.00656152	3 v 3	0.803054	0.0240585	0.0838128	3	3	3	5.98855	3.99645	4.7995	0.153384	0.30056	0.234271	3
A0A890CN66	atg1	Autophagy related protein 1	unreviewed	2	1	High	1	1	1	Aedes albopictus	FALSE	0.918358	0.0466741	0.10242	3 v 3	0.918358	0.155622	0.258582	-1.68099	0.000520043	0.00109507	-2.87841	5.10204e-06	1.44325e-05	1.19741	0.00532834	0.0182623	3 v 3	-1.68099	0.0478022	0.0739861	3 v 3	-2.87841	0.000293831	0.00304552	3 v 3	1.19741	0.0914351	0.138163	3	3	3	5.58704	2.70863	3.90605	0.239623	0.305669	0.739766	3
A0A182GAF7	NA	Translation initiation factor 2c eif-2c	unreviewed	2	3	High	3	3	3	Aedes albopictus	FALSE	0.489081	0.0467692	0.102471	3 v 3	0.489081	0.109069	0.215593	-1.90474	1.31505e-05	0.000134484	-2.67288	5.24133e-07	3.79425e-06	0.768135	0.0114039	0.0273826	3 v 3	-1.90474	0.000530034	0.0347178	3 v 3	-2.67288	0.00149012	0.00571302	3 v 3	0.768135	0.0562762	0.106886	3	3	3	7.32025	4.64737	5.4155	0.229055	0.393294	0.230483	3
A0AAA9ZBF2	NA	SUMO-activating enzyme subunit	unreviewed	3	4	High	2	2	2	Aedes albopictus	FALSE	0.514272	0.0475739	0.104046	3 v 3	0.514272	0.107251	0.214241	-0.31723	0.247862	0.283148	-1.11056	0.00138889	0.00188533	0.793326	0.0112624	0.0272799	3 v 3	-0.31723	0.18515	0.222261	3 v 3	-1.11056	0.0270286	0.0363556	3 v 3	0.793326	0.0749858	0.122684	3	3	3	5.09885	3.98829	4.78162	0.284966	0.435069	0.145447	3
A0A182GDR1	NA	Uncharacterized protein	unreviewed	1	10	High	1	1	1	Aedes albopictus	FALSE	0.706521	0.0476144	0.104046	3 v 3	0.706521	0.102867	0.210877	-0.569063	0.100803	0.124071	-1.55464	0.000508471	0.000731066	0.985575	0.0102481	0.0258076	3 v 3	-0.569063	0.171048	0.208051	3 v 3	-1.55464	0.0158582	0.0236791	3 v 3	0.985575	0.0693928	0.117628	3	3	3	6.05554	4.50091	5.48648	0.276706	0.49385	0.485799	3
A0A182G659	NA	Uncharacterized protein	unreviewed	1	3	High	3	3	3	Aedes albopictus	FALSE	0.469856	0.0481179	0.105008	3 v 3	0.469856	0.0796814	0.186362	-1.69653	6.80299e-05	0.000286443	-2.44544	2.43686e-06	8.69479e-06	0.74891	0.0185668	0.0369546	3 v 3	-1.69653	0.00692731	0.0364469	3 v 3	-2.44544	0.00485709	0.0107419	3 v 3	0.74891	0.0460362	0.101217	3	3	3	6.40859	3.96314	4.71205	0.43268	0.168851	0.347039	3
A0AAB0ACL4	NA	Serendipity locus protein alpha	unreviewed	2	8	High	3	3	3	Aedes albopictus	FALSE	0.369249	0.0486903	0.106117	3 v 3	0.369249	0.0536314	0.166899	-0.18971	0.390518	0.427393	-0.838013	0.00238927	0.00314758	0.648303	0.0112301	0.0272643	3 v 3	-0.18971	0.321341	0.362084	3 v 3	-0.838013	0.00999449	0.0169782	3 v 3	0.648303	0.0091945	0.0729121	3	3	3	6.38724	5.54923	6.19753	0.238868	0.177704	0.152762	3
A0A182G8E6	NA	Uncharacterized protein	unreviewed	1	10	High	2	2	2	Aedes albopictus	FALSE	0.588571	0.0488638	0.106355	3 v 3	0.588571	0.0972057	0.204381	-1.32617	0.000361668	0.000832643	-2.19379	4.53836e-06	1.3454e-05	0.867625	0.00668302	0.0203696	3 v 3	-1.32617	0.0113403	0.0384128	3 v 3	-2.19379	0.000506321	0.00359776	3 v 3	0.867625	0.0401472	0.0986251	3	3	3	5.49691	3.30311	4.17074	0.268982	0.250156	0.391262	3
A0A023EUH0	NA	acid phosphatase (EC 3.1.3.2)	unreviewed	2	6	High	2	2	2	Aedes albopictus	FALSE	0.345451	0.0489617	0.106427	3 v 3	0.345451	0.0883455	0.194218	-0.233102	0.293746	0.33099	-0.857607	0.00198927	0.00264596	0.624504	0.013398	0.0299506	3 v 3	-0.233102	0.266936	0.30642	3 v 3	-0.857607	0.00333135	0.00839069	3 v 3	0.624504	0.0331243	0.0910789	3	3	3	5.90881	5.05121	5.67571	0.174437	0.121461	0.252663	3
A0A023EJM5	109414429	RPB5 homolog	unreviewed	2	8	High	1	1	1	Aedes albopictus	FALSE	0.498179	0.0493856	0.107208	3 v 3	0.498179	0.101297	0.209492	-0.877701	0.0210797	0.028942	-1.65493	0.000380441	0.000559471	0.777233	0.0363244	0.0577226	3 v 3	-0.877701	0.147354	0.183415	3 v 3	-1.65493	0.0330871	0.0428878	3 v 3	0.777233	0.0415094	0.0992833	3	3	3	4.42061	2.76568	3.54291	0.675714	0.341556	0.156189	3
A0AAA9ZR27	NA	Programmed cell death protein	unreviewed	2	11	High	6	6	6	Aedes albopictus	FALSE	0.29521	0.0495349	0.107269	3 v 3	0.29521	0.0331357	0.148586	-0.119663	0.603389	0.635693	-0.693927	0.0103578	0.012554	0.574264	0.0266359	0.0465143	3 v 3	-0.119663	0.631786	0.666035	3 v 3	-0.693927	0.0719856	0.0855734	3 v 3	0.574264	0.00214229	0.0728229	3	3	3	7.20583	6.5119	7.08616	0.363926	0.0975536	0.101768	3
A0AAA9YZ56	NA	RRM domain-containing protein	unreviewed	1	12	High	7	7	7	Aedes albopictus	FALSE	0.878352	0.0495439	0.107269	3 v 3	0.878352	0.113491	0.219746	-1.78412	0.000253903	0.000649306	-2.94153	3.07015e-06	1.01848e-05	1.15741	0.00538895	0.0183937	3 v 3	-1.78412	0.0209252	0.0458857	3 v 3	-2.94153	0.00452704	0.0102997	3 v 3	1.15741	0.0601439	0.110398	3	3	3	7.46606	4.52453	5.68194	0.216344	0.52221	0.565463	3
A0AAA9ZJ22	NA	Heat shock protein 83	unreviewed	2	29	High	24	27	24	Aedes albopictus	FALSE	0.513691	0.0497115	0.10735	3 v 3	0.513691	0.0926015	0.199311	-0.0824794	0.720761	0.746503	-0.875224	0.00263816	0.00345892	0.792744	0.00494531	0.0174903	3 v 3	-0.0824794	0.641107	0.674141	3 v 3	-0.875224	0.0139226	0.0214727	3 v 3	0.792744	0.0190105	0.0792222	3	3	3	10.0463	9.17104	9.96378	0.192334	0.275938	0.208437	3
A0A023ERX0	NA	Palmitoyltransferase (EC 2.3.1.225)	unreviewed	2	3	High	1	1	1	Aedes albopictus	FALSE	1.0741	0.049777	0.10735	3 v 3	1.0741	0.128092	0.232379	-2.15018	0.000536876	0.00112194	-3.50333	8.42854e-06	2.04463e-05	1.35315	0.0110864	0.0271781	3 v 3	-2.15018	0.0217218	0.0468622	3 v 3	-3.50333	0.00193386	0.00641103	3 v 3	1.35315	0.0806755	0.128532	3	3	3	6.79551	3.29218	4.64533	0.582127	0.602005	0.782116	3
A0AAA9Z1A2	NA	BMERB domain-containing protein	unreviewed	1	5	High	6	6	6	Aedes albopictus	FALSE	1.19814	0.049651	0.10735	3 v 3	1.19814	0.137336	0.241924	-1.75379	0.00151338	0.0026784	-3.23099	1.00495e-05	2.335e-05	1.4772	0.00467355	0.0171953	3 v 3	-1.75379	0.0782739	0.107643	3 v 3	-3.23099	0.00813266	0.0145855	3 v 3	1.4772	0.087962	0.134903	3	3	3	7.66803	4.43704	5.91424	0.0818345	0.542314	0.911315	3
A0AAB0A9F4	NA	MyTH4 domain-containing protein	unreviewed	2	18	High	10	10	10	Aedes albopictus	FALSE	1.23927	0.0498409	0.10735	3 v 3	1.23927	0.158804	0.262538	-2.57411	0.000146447	0.000446201	-4.09244	2.27917e-06	8.3671e-06	1.51833	0.00635045	0.019757	3 v 3	-2.57411	0.0340251	0.0597065	3 v 3	-4.09244	0.000276166	0.00303355	3 v 3	1.51833	0.105939	0.150157	3	3	3	10.04	5.94758	7.46591	0.400226	0.428719	1.01064	3
A0A182GEA7	NA	Uncharacterized protein	unreviewed	3	2	High	6	6	6	Aedes albopictus	FALSE	0.358687	0.0500743	0.107712	3 v 3	0.358687	0.0739378	0.181419	-1.18187	0.000367849	0.000841017	-1.81961	9.04649e-06	2.15343e-05	0.637741	0.0189947	0.0371824	3 v 3	-1.18187	0.00785951	0.036487	3 v 3	-1.81961	0.00063161	0.00387376	3 v 3	0.637741	0.0516031	0.104073	3	3	3	5.72014	3.90053	4.53827	0.231611	0.166788	0.313193	3
A0AAA9ZVD2	NA	Large ribosomal subunit protein mL44	unreviewed	2	6	High	3	4	3	Aedes albopictus	FALSE	0.44103	0.0502751	0.107863	3 v 3	0.44103	0.112399	0.218142	-1.74647	1.85743e-05	0.000151248	-2.46655	7.14565e-07	4.27703e-06	0.720083	0.012411	0.028756	3 v 3	-1.74647	0.00306436	0.0347178	3 v 3	-2.46655	0.00391738	0.00937914	3 v 3	0.720083	0.0688481	0.117347	3	3	3	7.47202	5.00547	5.72556	0.294333	0.0477851	0.35235	3
A0AAA9ZE06	NA	CSD domain-containing protein	unreviewed	1	11	High	3	3	1	Aedes albopictus	FALSE	0.868446	0.0507438	0.108727	3 v 3	0.868446	0.180938	0.282608	-2.88197	3.68482e-06	9.73107e-05	-4.02947	1.39766e-07	2.30894e-06	1.1475	0.00563409	0.0185779	3 v 3	-2.88197	0.0163572	0.0414133	3 v 3	-4.02947	0.000153986	0.00269413	3 v 3	1.1475	0.118145	0.160892	3	3	3	8.51903	4.48956	5.63706	0.220505	0.100109	0.760583	3
A0A023EQX7	NA	Actin-related protein 2/3 complex subunit	unreviewed	2	52	High	18	22	18	Aedes albopictus	FALSE	1.11211	0.0509507	0.109029	3 v 3	1.11211	0.152998	0.255776	-2.738	7.24699e-05	0.000295785	-4.12916	1.69568e-06	6.9167e-06	1.39116	0.00924681	0.0245901	3 v 3	-2.738	0.0155654	0.0404554	3 v 3	-4.12916	0.00131329	0.00544218	3 v 3	1.39116	0.0987518	0.144046	3	3	3	10.871	6.74183	8.13299	0.602248	0.369669	0.89268	3
A0A182GCT4	NA	NOL1/NOP2/Sun domain family member 4	unreviewed	2	12	High	5	5	5	Aedes albopictus	FALSE	0.442857	0.051189	0.109397	3 v 3	0.442857	0.109005	0.215593	-1.48629	4.03844e-05	0.000214334	-2.2082	1.02049e-06	5.30137e-06	0.721911	0.00815216	0.0225207	3 v 3	-1.48629	0.00742749	0.036487	3 v 3	-2.2082	6.98046e-05	0.00267353	3 v 3	0.721911	0.0416245	0.0992833	3	3	3	7.63827	5.43007	6.15198	0.136878	0.163061	0.322852	3
A0AAA9ZPH8	NA	T-cell immunomodulatory protein	unreviewed	1	6	High	2	2	2	Aedes albopictus	FALSE	0.308958	0.0515078	0.109937	3 v 3	0.308958	0.0236471	0.14754	0.00423214	0.984033	0.987018	-0.58378	0.0169269	0.0200885	0.588012	0.0163253	0.0339295	3 v 3	0.00423214	0.977247	0.981403	3 v 3	-0.58378	0.0294026	0.0387237	3 v 3	0.588012	0.0322735	0.091003	3	3	3	5.06425	4.48047	5.06848	0.225181	0.202793	0.0454046	3
A0AAA9ZFL9	NA	RRM domain-containing protein	unreviewed	1	15	High	10	10	1	Aedes albopictus	FALSE	0.564693	0.0516243	0.110043	3 v 3	0.564693	0.139664	0.242893	-2.03888	8.27904e-06	0.000123468	-2.88262	2.96164e-07	2.84456e-06	0.843747	0.00746507	0.0215223	3 v 3	-2.03888	0.00953248	0.0372285	3 v 3	-2.88262	0.00084208	0.00437004	3 v 3	0.843747	0.0927254	0.13947	3	3	3	9.43086	6.54824	7.39199	0.202063	0.0551893	0.484507	3
A0A023ENP6	NA	Putative neuroplastin	unreviewed	2	20	High	5	6	5	Aedes albopictus	FALSE	0.295729	0.0522081	0.111144	3 v 3	0.295729	0.0257605	0.148527	-0.262193	0.283681	0.320742	-0.836975	0.00433896	0.00550958	0.574783	0.0314481	0.0520563	3 v 3	-0.262193	0.35396	0.393209	3 v 3	-0.836975	0.0473778	0.0592132	3 v 3	0.574783	0.00910806	0.0729121	3	3	3	6.84517	6.0082	6.58298	0.375126	0.138828	0.155678	3
A0A182GNN5	NA	Histone deacetylase (EC 3.5.1.98)	unreviewed	3	19	High	8	9	2	Aedes albopictus	FALSE	0.486116	0.0525289	0.11154	3 v 3	0.486116	0.0978927	0.205037	-1.364	0.000394313	0.000883198	-2.12917	8.64741e-06	2.08244e-05	0.76517	0.0163783	0.0339911	3 v 3	-1.364	0.0136004	0.0394268	3 v 3	-2.12917	0.00521601	0.0112035	3 v 3	0.76517	0.0357855	0.0938154	3	3	3	8.62105	6.49188	7.25705	0.426708	0.201771	0.330069	3
A0A182GF96	109401543	Actin	unreviewed	1	59	High	25	370	1	Aedes albopictus	FALSE	1.12934	0.0526919	0.111742	3 v 3	1.12934	0.162405	0.266877	-2.27545	0.000382434	0.000862235	-3.68385	5.9401e-06	1.61665e-05	1.4084	0.0095441	0.0250665	3 v 3	-2.27545	0.0322924	0.058021	3 v 3	-3.68385	0.00114911	0.00512432	3 v 3	1.4084	0.107012	0.150995	3	3	3	11.9033	8.21949	9.62789	0.554645	0.397593	0.941902	3
A0AAA9ZYF8	NA	Cytochrome b5	unreviewed	2	10	High	5	6	5	Aedes albopictus	FALSE	0.281519	0.0534094	0.112829	3 v 3	0.281519	0.0365403	0.148873	1.45768	1.66693e-05	0.00014579	0.89711	0.000916663	0.00127684	0.560573	0.0167042	0.0345807	3 v 3	1.45768	0.00200814	0.0347178	3 v 3	0.89711	0.0191911	0.027585	3 v 3	0.560573	0.0121803	0.0745473	3	3	3	5.78503	6.68214	7.24272	0.224614	0.0254422	0.120332	3
A0A023ELN1	NA	Putative rrm motif-containing protein	unreviewed	1	29	High	7	12	7	Aedes albopictus	FALSE	0.45285	0.0533451	0.112829	3 v 3	0.45285	0.125198	0.231123	-2.36419	4.24536e-06	9.73107e-05	-3.0961	3.11568e-07	2.90894e-06	0.731904	0.0233224	0.0430488	3 v 3	-2.36419	0.00342451	0.0347178	3 v 3	-3.0961	0.00777575	0.0143856	3 v 3	0.731904	0.0673204	0.116977	3	3	3	9.82851	6.73241	7.46432	0.488687	0.0461182	0.353308	3
A0A023EKZ5	NA	Signal recognition particle receptor subunit beta	unreviewed	2	31	High	7	7	7	Aedes albopictus	FALSE	0.27926	0.0538002	0.11351	3 v 3	0.27926	0.0183705	0.143948	0.555773	0.024338	0.0331117	-0.002541	0.990663	0.991263	0.558314	0.0238292	0.0434501	3 v 3	0.555773	0.0791467	0.108662	3 v 3	-0.002541	0.990209	0.990813	3 v 3	0.558314	0.00358451	0.0728229	3	3	3	8.63714	8.6346	9.19292	0.304897	0.11538	0.0784956	3
A0AAA9Z7F1	NA	PAZ domain-containing protein	unreviewed	2	27	High	14	14	14	Aedes albopictus	FALSE	0.413745	0.0543038	0.114426	3 v 3	0.413745	0.0914401	0.198481	-2.4927	6.3999e-07	5.04689e-05	-3.1855	5.54797e-08	1.84619e-06	0.692799	0.0151147	0.0321357	3 v 3	-2.4927	0.000938852	0.0347178	3 v 3	-3.1855	7.82924e-05	0.00267353	3 v 3	0.692799	0.0542608	0.105078	3	3	3	9.7841	6.5986	7.2914	0.237774	0.18715	0.347631	3
A0AAA9ZK98	NA	LEM domain-containing protein	unreviewed	1	30	High	12	13	12	Aedes albopictus	FALSE	0.578176	0.0550564	0.115864	3 v 3	0.578176	0.15116	0.254781	-1.36115	0.00273059	0.00454091	-2.21838	6.51785e-05	0.000114792	0.85723	0.0334167	0.0543885	3 v 3	-1.36115	0.0566235	0.0838698	3 v 3	-2.21838	0.0244353	0.0335832	3 v 3	0.85723	0.0681176	0.116977	3	3	3	9.31744	7.09906	7.95629	0.698345	0.197835	0.462724	3
A0A182H9A7	NA	Uncharacterized protein	unreviewed	1	6	High	7	8	7	Aedes albopictus	FALSE	0.2953	0.0551527	0.115919	3 v 3	0.2953	0.0194198	0.144541	0.108048	0.609809	0.641639	-0.466307	0.0450568	0.0511573	0.574354	0.0178865	0.036167	3 v 3	0.108048	0.563778	0.598547	3 v 3	-0.466307	0.0772349	0.0910506	3 v 3	0.574354	0.00414644	0.0728229	3	3	3	7.70963	7.24332	7.81768	0.259466	0.0866784	0.124656	3
Q5MIR1	109433111	Large ribosomal subunit protein eL24 (60S ribosomal protein L24)	unreviewed	2	35	High	8	40	8	Aedes albopictus	FALSE	0.446443	0.056031	0.117466	3 v 3	0.446443	0.150061	0.254499	-1.62711	0.000170406	0.000486034	-2.3526	6.64544e-06	1.73159e-05	0.725497	0.0294923	0.0501358	3 v 3	-1.62711	0.0127764	0.0392541	3 v 3	-2.3526	0.0126063	0.0199488	3 v 3	0.725497	0.0869535	0.134232	3	3	3	11.9695	9.61687	10.3424	0.494978	0.0829931	0.410944	3
A0AAA9ZZX4	NA	Condensin complex subunit 1	unreviewed	2	1	High	1	1	1	Aedes albopictus	FALSE	0.460494	0.05603	0.117466	3 v 3	0.460494	0.0944228	0.201067	-1.1347	0.00500498	0.00781968	-1.87425	0.00013077	0.000213049	0.739548	0.0430846	0.0654189	3 v 3	-1.1347	0.0965639	0.128307	3 v 3	-1.87425	0.0268434	0.0361659	3 v 3	0.739548	0.03377	0.0912958	3	3	3	5.81875	3.9445	4.68405	0.684642	0.303884	0.152206	3
A0AAA9Z475	NA	U1-type domain-containing protein	unreviewed	2	6	High	6	6	6	Aedes albopictus	FALSE	0.737896	0.0562826	0.117844	3 v 3	0.737896	0.183608	0.285149	-1.94318	0.00054052	0.00112813	-2.96013	1.5743e-05	3.35579e-05	1.01695	0.0276797	0.0476819	3 v 3	-1.94318	0.0293471	0.0546293	3 v 3	-2.96013	0.0174338	0.0254981	3 v 3	1.01695	0.136766	0.17798	3	3	3	7.73175	4.77162	5.78857	0.699537	0.064639	0.731867	3
A0A023ET86	NA	Aromatic-L-amino-acid decarboxylase (EC 4.1.1.28) (DOPA decarboxylase)	unreviewed	2	3	High	1	1	1	Aedes albopictus	FALSE	0.644301	0.0563795	0.117897	3 v 3	0.644301	0.116006	0.221707	-0.349878	0.277365	0.31414	-1.27323	0.00167618	0.0022476	0.923355	0.0120016	0.0281518	3 v 3	-0.349878	0.341618	0.381809	3 v 3	-1.27323	0.0274863	0.0366933	3 v 3	0.923355	0.0495617	0.103464	3	3	3	5.50711	4.23388	5.15723	0.468157	0.450527	0.280166	3
A0A023ENK7	NA	Putative vesicle-associated membrane protein-associated protein	unreviewed	2	14	High	4	5	1	Aedes albopictus	FALSE	0.359309	0.0566222	0.118255	3 v 3	0.359309	0.110417	0.216349	0.360897	0.108081	0.132634	-0.277466	0.205456	0.221694	0.638363	0.0104015	0.0259958	3 v 3	0.360897	0.011923	0.0385117	3 v 3	-0.277466	0.207672	0.227649	3 v 3	0.638363	0.043154	0.100288	3	3	3	7.37788	7.10042	7.73878	0.107911	0.268258	0.0876268	3
A0A023EGZ8	109403134	Coatomer subunit zeta	unreviewed	2	17	High	2	2	2	Aedes albopictus	FALSE	0.285292	0.0571981	0.119307	3 v 3	0.285292	0.0218526	0.146102	-0.207103	0.276057	0.312978	-0.771448	0.00139622	0.00189373	0.564346	0.0099357	0.0254872	3 v 3	-0.207103	0.0426261	0.0686085	3 v 3	-0.771448	0.00153851	0.00572619	3 v 3	0.564346	0.000120748	0.0293735	3	3	3	4.59889	3.82744	4.39178	0.09373	0.0406514	0.0481099	3
A0A023EXA5	NA	histone deacetylase (EC 3.5.1.98)	unreviewed	3	4	High	3	3	1	Aedes albopictus	FALSE	0.87946	0.0579333	0.120688	3 v 3	0.87946	0.171404	0.273881	-1.70166	0.00143414	0.00255732	-2.86018	2.15877e-05	4.3812e-05	1.15851	0.0148499	0.0316542	3 v 3	-1.70166	0.0438916	0.06981	3 v 3	-2.86018	0.00727688	0.013837	3 v 3	1.15851	0.114043	0.157397	3	3	3	7.00315	4.14297	5.30149	0.600468	0.240127	0.782619	3
A0A182H3D8	NA	arginine--tRNA ligase (EC 6.1.1.19) (Arginyl-tRNA synthetase)	unreviewed	2	19	High	10	10	10	Aedes albopictus	FALSE	0.31654	0.058034	0.120746	3 v 3	0.31654	0.0522654	0.166115	-0.624953	0.0345354	0.0457062	-1.22055	0.000672079	0.000952208	0.595594	0.0421319	0.0643589	3 v 3	-0.624953	0.156174	0.192366	3 v 3	-1.22055	0.0352432	0.0452891	3 v 3	0.595594	0.0278552	0.0877063	3	3	3	8.88239	7.66184	8.25743	0.490775	0.202545	0.0623295	3
A0A023EI06	NA	Translocon-associated protein subunit delta (Signal sequence receptor subunit delta)	unreviewed	2	32	High	5	7	5	Aedes albopictus	FALSE	0.260388	0.0586733	0.121922	3 v 3	0.260388	0.00217634	0.0991952	-0.270352	0.358651	0.395234	-0.809794	0.0155706	0.0185589	0.539442	0.0827743	0.108354	3 v 3	-0.270352	0.518149	0.555151	3 v 3	-0.809794	0.13845	0.154556	3 v 3	0.539442	0.00608572	0.0728229	3	3	3	8.65131	7.84151	8.38095	0.599555	0.132442	0.107011	3
A0A023EPV9	NA	Putative mitochondrial fatty acid anion carrier protein/uncoupling protein	unreviewed	1	18	High	3	3	3	Aedes albopictus	FALSE	0.344922	0.0589435	0.12233	3 v 3	0.344922	0.0819668	0.188837	-0.283626	0.334166	0.37147	-0.907603	0.00821156	0.0101462	0.623976	0.0486162	0.0713268	3 v 3	-0.283626	0.467135	0.506343	3 v 3	-0.907603	0.0854665	0.0996805	3 v 3	0.623976	0.0301087	0.0888639	3	3	3	7.65215	6.74455	7.36853	0.547561	0.250079	0.140258	3
A0AAB0AC62	NA	MIF4G-like type 2 domain-containing protein	unreviewed	2	8	Medium	1	1	1	Aedes albopictus	FALSE	0.284445	0.0590991	0.122499	3 v 3	0.284445	0.030641	0.148586	0.639991	0.0366216	0.048197	0.0764923	0.780804	0.793289	0.563499	0.0600858	0.0834834	3 v 3	0.639991	0.173454	0.210668	3 v 3	0.0764923	0.832955	0.843111	3 v 3	0.563499	0.00645009	0.0728229	3	3	3	5.43313	5.50962	6.07312	0.543061	0.140715	0.113434	3
A0A023EW74	NA	Putative testin	unreviewed	1	1	High	2	2	2	Aedes albopictus	FALSE	0.61389	0.0596324	0.12345	3 v 3	0.61389	0.132958	0.238829	-0.794899	0.017736	0.0248244	-1.68784	0.000108904	0.00018136	0.892944	0.0096475	0.0251475	3 v 3	-0.794899	0.0536439	0.0804659	3 v 3	-1.68784	0.00547822	0.0115698	3 v 3	0.892944	0.0380864	0.0961535	3	3	3	5.92099	4.23314	5.12609	0.379602	0.377898	0.333288	3
A0A023EIA1	NA	Actin-related protein 2/3 complex subunit 3	unreviewed	2	50	High	8	8	1	Aedes albopictus	FALSE	1.16644	0.0599032	0.123855	3 v 3	1.16644	0.178038	0.279408	-2.76353	0.000138028	0.000430491	-4.20903	3.20422e-06	1.04721e-05	1.4455	0.0119723	0.0281518	3 v 3	-2.76353	0.0234807	0.0484946	3 v 3	-4.20903	0.00123743	0.00533395	3 v 3	1.4455	0.120689	0.163004	3	3	3	9.39234	5.18331	6.62881	0.617757	0.396685	1.02282	3
A0A182G783	NA	Myosin motor domain-containing protein	unreviewed	2	50	High	85	113	83	Aedes albopictus	FALSE	1.46663	0.0607387	0.125269	3 v 3	1.46663	0.184575	0.285844	-2.6875	0.000353038	0.000817328	-4.43318	4.52774e-06	1.3454e-05	1.74568	0.00684488	0.0205243	3 v 3	-2.6875	0.0699024	0.0983392	3 v 3	-4.43318	0.00188846	0.00633735	3 v 3	1.74568	0.136964	0.178097	3	3	3	13.268	8.83481	10.5805	0.125172	0.447448	1.31306	3
A0A182GFC2	NA	RanBP2-type domain-containing protein	unreviewed	1	19	High	12	12	5	Aedes albopictus	FALSE	0.719593	0.0609598	0.125339	3 v 3	0.719593	0.1524	0.255509	-2.75796	4.02155e-06	9.73107e-05	-3.75661	1.99074e-07	2.54438e-06	0.998647	0.0102412	0.0258076	3 v 3	-2.75796	0.00800063	0.0365268	3 v 3	-3.75661	0.000250311	0.002934	3 v 3	0.998647	0.0874082	0.134505	3	3	3	9.51624	5.75963	6.75828	0.258445	0.365307	0.614404	3
A0A182G2V1	NA	Moesin/ezrin/radixin homolog 1	unreviewed	2	10	High	16	16	15	Aedes albopictus	FALSE	0.750627	0.0609312	0.125339	3 v 3	0.750627	0.17191	0.273987	-1.91466	7.05835e-05	0.000292139	-2.94434	1.3639e-06	6.07322e-06	1.02968	0.00656673	0.0201619	3 v 3	-1.91466	0.0347793	0.0605797	3 v 3	-2.94434	0.000758173	0.00410027	3 v 3	1.02968	0.0991489	0.144369	3	3	3	9.92483	6.98049	8.01017	0.0949509	0.248304	0.657115	3
A0AAA9ZP08	NA	Small-subunit processome Utp12 domain-containing protein	unreviewed	1	3	High	1	1	1	Aedes albopictus	FALSE	1.08187	0.0610762	0.125339	3 v 2	1.08187	0.353878	0.435039	-1.80635	0.000659413	0.00133908	-3.11399	2.22069e-05	4.48482e-05	1.30764	0.0100551	0.025659	3 v 3	-1.80635	0.00554788	0.0349139	2 v 3	-3.11399	0.127145	0.14242	3 v 2	1.30764	0.288518	0.317758	3	2	3	4.73796	1.62396	2.93161	0.260607	0.987071	0.416713	2
A0A023EFT4	NA	Putative secreted protein	unreviewed	1	33	High	4	4	1	Aedes albopictus	FALSE	1.29874	0.0610117	0.125339	3 v 1	1.29874	NA	NA	-1.96817	0.000444285	0.00096632	-3.49811	8.57339e-05	0.000145413	1.52994	0.0153166	0.0323982	3 v 3	-1.96817	0.0144822	0.0398298	1 v 3	-3.49811	NA	NA	3 v 1	1.52994	NA	NA	3	1	3	4.69974	1.20163	2.73157	0.444807	NA	0.628844	1
A0A182HA23	NA	Calcium-transporting ATPase (EC 7.2.2.10)	unreviewed	3	24	High	21	22	21	Aedes albopictus	FALSE	0.285399	0.0611656	0.125367	3 v 3	0.285399	0.0215413	0.146077	1.28579	5.13556e-05	0.000244642	0.721337	0.004064	0.00518835	0.564453	0.016236	0.0338233	3 v 3	1.28579	0.000464338	0.0347178	3 v 3	0.721337	0.00456273	0.0103275	3 v 3	0.564453	0.00909419	0.0729121	3	3	3	9.44514	10.1665	10.7309	0.155615	0.152018	0.137938	3
A0A182GN71	109432714	Actin	unreviewed	1	45	High	18	313	2	Aedes albopictus	FALSE	1.27208	0.0613478	0.125584	3 v 3	1.27208	0.168153	0.271964	-2.45569	0.000380064	0.000860044	-4.00683	5.48048e-06	1.52935e-05	1.55114	0.0084821	0.0232765	3 v 3	-2.45569	0.0408732	0.0665649	3 v 3	-4.00683	0.000527037	0.00360361	3 v 3	1.55114	0.113527	0.156949	3	3	3	7.32966	3.32283	4.87397	0.488763	0.475518	1.07172	3
A0AAA9ZJN9	NA	HMG box domain-containing protein	unreviewed	2	2	High	1	1	1	Aedes albopictus	FALSE	0.591143	0.0615346	0.125811	3 v 3	0.591143	0.127125	0.231363	-2.01827	4.17652e-05	0.000217911	-2.88847	1.5213e-06	6.50697e-06	0.870197	0.0157769	0.0331174	3 v 3	-2.01827	0.00287688	0.0347178	3 v 3	-2.88847	0.0012515	0.00536502	3 v 3	0.870197	0.063225	0.113267	3	3	3	6.28001	3.39154	4.26174	0.394302	0.455281	0.357814	3
A0A023EHQ7	109430284	peptidyl-tRNA hydrolase (EC 3.1.1.29)	unreviewed	2	32	High	5	5	5	Aedes albopictus	FALSE	0.368725	0.0616388	0.125868	3 v 3	0.368725	0.0712556	0.180415	-0.558572	0.12377	0.150325	-1.20635	0.00430279	0.00547206	0.647779	0.0795476	0.104711	3 v 3	-0.558572	0.322875	0.363564	3 v 3	-1.20635	0.0999159	0.114419	3 v 3	0.647779	0.0273538	0.0870919	3	3	3	7.67621	6.46986	7.11764	0.743549	0.172184	0.25508	3
A0A182H7L6	NA	DNA polymerase delta catalytic subunit (EC 2.7.7.7) (3'-5' exodeoxyribonuclease)	unreviewed	2	1	Medium	1	1	1	Aedes albopictus	FALSE	0.708037	0.0618416	0.126126	3 v 3	0.708037	0.126684	0.231123	-1.60464	0.00026308	0.000663925	-2.59173	3.891e-06	1.20372e-05	0.987091	0.00756435	0.0216574	3 v 3	-1.60464	0.00690243	0.0364469	3 v 3	-2.59173	0.0017831	0.00612852	3 v 3	0.987091	0.047979	0.102117	3	3	3	5.03254	2.44081	3.4279	0.331747	0.446415	0.408367	3
A0A182G459	NA	Uncharacterized protein	unreviewed	2	22	High	7	7	7	Aedes albopictus	FALSE	0.433294	0.0620833	0.126463	3 v 3	0.433294	0.120801	0.226934	-1.55574	0.000170177	0.000486034	-2.26808	6.14288e-06	1.63863e-05	0.712348	0.0261638	0.0461287	3 v 3	-1.55574	0.0135952	0.0394268	3 v 3	-2.26808	0.00343383	0.0085898	3 v 3	0.712348	0.0365447	0.0939967	3	3	3	7.5487	5.28062	5.99297	0.459666	0.305762	0.241644	3
A0A023EHG0	NA	Nucleoside diphosphate kinase (EC 2.7.4.6)	unreviewed	2	23	High	3	3	3	Aedes albopictus	FALSE	0.477396	0.0629403	0.127893	3 v 3	0.477396	0.117486	0.223264	-0.278369	0.238535	0.274008	-1.03482	0.000772704	0.00108639	0.75645	0.00625293	0.0195764	3 v 3	-0.278369	0.0403537	0.0661753	3 v 3	-1.03482	0.0281999	0.0374705	3 v 3	0.75645	0.0533708	0.104848	3	3	3	5.97459	4.93977	5.69622	0.107234	0.352932	0.119396	3
A0A182H2Z0	NA	Uncharacterized protein	unreviewed	1	1	High	1	1	1	Aedes albopictus	FALSE	0.506723	0.0631622	0.128187	3 v 3	0.506723	0.123464	0.229832	-1.05021	0.0206237	0.0284091	-1.83599	0.000655295	0.000930024	0.785776	0.067926	0.092054	3 v 3	-1.05021	0.157861	0.194011	3 v 3	-1.83599	0.0433767	0.0546287	3 v 3	0.785776	0.0795512	0.127489	3	3	3	4.61906	2.78307	3.56885	0.842181	0.454513	0.189436	3
A0A182GK37	NA	Uncharacterized protein	unreviewed	1	4	High	2	2	2	Aedes albopictus	FALSE	1.0495	0.0632436	0.128194	3 v 3	1.0495	0.148501	0.253065	-1.80486	0.000837732	0.00163684	-3.13341	8.11803e-06	1.98976e-05	1.32855	0.0064019	0.0198796	3 v 3	-1.80486	0.0569222	0.0842368	3 v 3	-3.13341	0.00453788	0.0102997	3 v 3	1.32855	0.0902537	0.137136	3	3	3	6.87064	3.73723	5.06579	0.18939	0.520833	0.826746	3
A0AAA9ZE56	NA	BTB domain-containing protein	unreviewed	1	13	High	3	4	3	Aedes albopictus	FALSE	0.356011	0.0635561	0.128199	3 v 3	0.356011	0.0692356	0.178478	-1.95588	1.19011e-05	0.000134484	-2.59095	8.28152e-07	4.56036e-06	0.635065	0.0310211	0.051737	3 v 3	-1.95588	0.0039002	0.0347178	3 v 3	-2.59095	0.00268671	0.00750029	3 v 3	0.635065	0.0331783	0.0910789	3	3	3	8.87789	6.28694	6.92201	0.409384	0.194118	0.266611	3
A0A023ER42	NA	Putative polycomb	unreviewed	1	2	Medium	1	1	1	Aedes albopictus	FALSE	0.726392	0.0634014	0.128199	3 v 3	0.726392	0.133872	0.239777	-2.38812	1.50162e-05	0.000141884	-3.39357	5.345e-07	3.8391e-06	1.00545	0.00976479	0.0252844	3 v 3	-2.38812	0.00792987	0.036487	3 v 3	-3.39357	0.00178957	0.00612852	3 v 3	1.00545	0.0738973	0.121509	3	3	3	7.14874	3.75518	4.76062	0.236119	0.477338	0.539466	3
A0AAA9Z0N6	NA	Secreted protein	unreviewed	2	2	Medium	1	1	1	Aedes albopictus	FALSE	0.726664	0.0635216	0.128199	3 v 3	0.726664	0.144492	0.248393	-1.09897	0.0178575	0.0249732	-2.10469	0.000256744	0.000390194	1.00572	0.0271403	0.0470963	3 v 3	-1.09897	0.109341	0.141479	3 v 3	-2.10469	0.0168148	0.0247694	3 v 3	1.00572	0.0919966	0.138629	3	3	3	4.12018	2.0155	3.02121	0.675857	0.363877	0.633261	3
A0AAB0A3E7	NA	Calponin-homology (CH) domain-containing protein	unreviewed	1	12	High	7	7	4	Aedes albopictus	FALSE	1.2154	0.0634145	0.128199	3 v 3	1.2154	0.156213	0.259114	-2.17055	0.000749078	0.00148613	-3.66501	9.12635e-06	2.1569e-05	1.49445	0.00862173	0.0234647	3 v 3	-2.17055	0.0452164	0.0710571	3 v 3	-3.66501	0.00286337	0.00775379	3 v 3	1.49445	0.098918	0.14416	3	3	3	9.76782	6.10281	7.59727	0.371577	0.655722	0.960216	3
A0A182GFG7	NA	Uncharacterized protein	unreviewed	1	21	High	13	14	4	Aedes albopictus	FALSE	1.32583	0.0636454	0.128222	3 v 3	1.32583	0.183061	0.284568	-3.01348	8.27311e-05	0.000318775	-4.61836	1.68629e-06	6.90701e-06	1.60488	0.00773949	0.0220063	3 v 3	-3.01348	0.0455982	0.0714443	3 v 3	-4.61836	0.00136529	0.00549789	3 v 3	1.60488	0.131536	0.173658	3	3	3	10.9378	6.3194	7.92429	0.178358	0.480395	1.19123	3
A0A023ETT7	109428354	Putative 26s proteasome regulatory complex atpase rpt2	unreviewed	1	28	High	10	11	9	Aedes albopictus	FALSE	0.364983	0.0645083	0.128565	3 v 3	0.364983	0.0746031	0.181419	-0.897839	0.0014627	0.00260263	-1.54188	1.82448e-05	3.78195e-05	0.644037	0.0114595	0.0274351	3 v 3	-0.897839	0.0029594	0.0347178	3 v 3	-1.54188	0.00105282	0.00504125	3 v 3	0.644037	0.0206588	0.0811029	3	3	3	9.56232	8.02044	8.66448	0.177361	0.230749	0.15884	3
A0AAA9Z9S0	NA	Zinc transporter foi	unreviewed	2	2	High	1	1	1	Aedes albopictus	FALSE	0.481103	0.0644873	0.128565	3 v 3	0.481103	0.126386	0.231123	-0.053058	0.855739	0.870945	-0.813215	0.0160897	0.0191499	0.760157	0.0223561	0.0418734	3 v 3	-0.053058	0.8718	0.886822	3 v 3	-0.813215	0.0730764	0.0867088	3 v 3	0.760157	0.0451828	0.101217	3	3	3	5.05448	4.24126	5.00142	0.450326	0.352262	0.274488	3
A0A182GCA8	NA	Uncharacterized protein	unreviewed	1	2	High	1	1	1	Aedes albopictus	FALSE	0.498475	0.0643532	0.128565	3 v 3	0.498475	0.161806	0.266427	-0.672473	0.03457	0.0457154	-1.45	0.000314294	0.000467759	0.777528	0.0177554	0.0359459	3 v 3	-0.672473	0.0663976	0.0950262	3 v 3	-1.45	0.0126346	0.0199551	3 v 3	0.777528	0.0735179	0.121249	3	3	3	5.39447	3.94447	4.722	0.367753	0.438863	0.206127	3
A0AAA9Z5R3	NA	WASH complex subunit 4	unreviewed	1	2	High	3	3	3	Aedes albopictus	FALSE	0.670872	0.0639926	0.128565	3 v 3	0.670872	0.174213	0.275609	-1.93716	4.19763e-05	0.000217911	-2.88708	1.03325e-06	5.30137e-06	0.949926	0.00791734	0.0222885	3 v 3	-1.93716	0.0167283	0.0418229	3 v 3	-2.88708	0.000118352	0.00267353	3 v 3	0.949926	0.0913253	0.138163	3	3	3	7.80031	4.91323	5.86315	0.243903	0.201374	0.57735	3
A0AAA9ZCB0	NA	Protein disulfide-isomerase (EC 5.3.4.1)	unreviewed	2	8	High	4	4	2	Aedes albopictus	FALSE	0.72481	0.064099	0.128565	3 v 3	0.72481	0.135271	0.240874	-1.75044	0.000162487	0.000472871	-2.75431	2.837e-06	9.75329e-06	1.00386	0.00804015	0.0224766	3 v 3	-1.75044	0.0211929	0.0460945	3 v 3	-2.75431	0.00101918	0.00496284	3 v 3	1.00386	0.0725586	0.120393	3	3	3	7.05899	4.30469	5.30855	0.232434	0.374174	0.568373	3
A0AAB0A056	109424428	Cyclin k	unreviewed	2	3	High	2	2	2	Aedes albopictus	FALSE	0.778927	0.064516	0.128565	3 v 3	0.778927	0.188707	0.290246	-2.35025	6.78952e-05	0.000286443	-3.40823	2.29529e-06	8.40758e-06	1.05798	0.0168342	0.0346328	3 v 3	-2.35025	0.0144657	0.0398298	3 v 3	-3.40823	0.00642166	0.0129141	3 v 3	1.05798	0.131719	0.173755	3	3	3	5.06811	1.65989	2.71787	0.543217	0.115817	0.751079	3
A0A182H655	NA	Coronin	unreviewed	2	4	High	3	3	3	Aedes albopictus	FALSE	0.910941	0.0643349	0.128565	3 v 3	0.910941	0.189109	0.290392	-2.55741	8.97429e-05	0.000329074	-3.7474	2.83979e-06	9.75329e-06	1.18999	0.0168007	0.0346328	3 v 3	-2.55741	0.0151949	0.0403463	3 v 3	-3.7474	0.00807348	0.014553	3 v 3	1.18999	0.122734	0.165222	3	3	3	6.72292	2.97552	4.16551	0.68644	0.16718	0.81821	3
A0AAA9Z2K5	NA	Strumpellin	unreviewed	2	3	High	3	3	3	Aedes albopictus	FALSE	0.953108	0.0643173	0.128565	3 v 3	0.953108	0.163464	0.267546	-2.41629	4.78494e-05	0.000235402	-3.64845	1.05293e-06	5.38527e-06	1.23216	0.00688871	0.0205789	3 v 3	-2.41629	0.031716	0.0574223	3 v 3	-3.64845	0.000645164	0.00387376	3 v 3	1.23216	0.106522	0.150562	3	3	3	7.06977	3.42132	4.65348	0.181381	0.36323	0.824369	3
A0A1W7R6G8	NA	RNA-directed DNA polymerase (EC 2.7.7.49)	unreviewed	2	0	Medium	1	1	1	Aedes albopictus	FALSE	1.16545	0.0642147	0.128565	3 v 3	1.16545	0.199077	0.297024	-2.04092	0.00279027	0.0046262	-3.48543	4.47244e-05	8.21854e-05	1.4445	0.01994	0.0386178	3 v 3	-2.04092	0.0655602	0.0941538	3 v 3	-3.48543	0.0119553	0.0191402	3 v 3	1.4445	0.138454	0.179323	3	3	3	6.8931	3.40767	4.85218	0.853622	0.302768	1.08159	3
A0A182G6S5	109399514	Uncharacterized protein	unreviewed	1	13	High	4	4	4	Aedes albopictus	FALSE	0.260127	0.0647466	0.128869	3 v 3	0.260127	0.0281378	0.148586	-0.826482	0.00135785	0.00243442	-1.36566	2.34637e-05	4.72132e-05	0.53918	0.0177008	0.0358794	3 v 3	-0.826482	0.0108592	0.0379051	3 v 3	-1.36566	0.00106268	0.00504703	3 v 3	0.53918	0.0050652	0.0728229	3	3	3	7.54414	6.17847	6.71765	0.183776	0.110068	0.0551842	3
A0A023EQF7	109431461	Putative dnaj chaperone	unreviewed	2	32	High	11	11	11	Aedes albopictus	FALSE	0.262826	0.064884	0.128987	3 v 3	0.262826	0.0152053	0.137141	-0.648525	0.00727859	0.0109179	-1.1904	9.16122e-05	0.00015459	0.54188	0.0189518	0.0371824	3 v 3	-0.648525	0.00830485	0.0368924	3 v 3	-1.1904	0.00161245	0.00582224	3 v 3	0.54188	0.00869319	0.0728991	3	3	3	8.58406	7.39366	7.93554	0.173314	0.0952574	0.145809	3
A0A023ER49	109421945	Putative dynamitin	unreviewed	2	12	High	4	4	4	Aedes albopictus	FALSE	0.730621	0.0654152	0.129887	3 v 3	0.730621	0.145415	0.249718	-2.25952	0.000274985	0.000682507	-3.26919	1.14161e-05	2.5659e-05	1.00967	0.0376472	0.0591721	3 v 3	-2.25952	0.0266311	0.0517039	3 v 3	-3.26919	0.0127032	0.0200058	3 v 3	1.00967	0.0643832	0.114219	3	3	3	7.98702	4.71783	5.72751	0.87693	0.374179	0.542977	3
A0AAA9Z0Q4	NA	Kinesin-like protein	unreviewed	3	43	High	38	47	38	Aedes albopictus	FALSE	1.23153	0.0656916	0.130279	3 v 3	1.23153	0.190638	0.292115	-2.44038	0.000256237	0.000652634	-3.95097	3.68777e-06	1.15383e-05	1.51059	0.00715968	0.0210085	3 v 3	-2.44038	0.0629369	0.0911785	3 v 3	-3.95097	0.00240029	0.00708432	3 v 3	1.51059	0.133172	0.174689	3	3	3	11.8523	7.90135	9.41194	0.0791921	0.392792	1.12042	3
A0A023EJT5	109415406	Putative gtpase rab1/ypt1 small g protein superfamily	unreviewed	1	23	High	5	6	5	Aedes albopictus	FALSE	-0.289986	0.066122	0.130819	3 v 3	-0.289986	0.0714994	0.180415	0.0705926	0.747031	0.770813	0.081525	0.709746	0.724854	-0.0109324	0.960061	0.963561	3 v 3	0.0705926	0.697592	0.726604	3 v 3	0.081525	0.679467	0.694707	3 v 3	-0.0109324	0.938092	0.942111	3	3	3	7.60236	7.68389	7.67296	0.254245	0.186566	0.130022	3
A0AAA9ZEF8	NA	Poly(A) RNA polymerase mitochondrial-like central palm domain-containing protein	unreviewed	2	7	High	4	4	4	Aedes albopictus	FALSE	0.568831	0.0662552	0.130925	3 v 3	0.568831	0.151033	0.254781	-1.33664	0.00223475	0.00380045	-2.18453	4.89997e-05	8.90511e-05	0.847885	0.0283809	0.0485928	3 v 3	-1.33664	0.0375739	0.0630555	3 v 3	-2.18453	0.00811479	0.0145693	3 v 3	0.847885	0.0919304	0.138629	3	3	3	5.25928	3.07475	3.92264	0.535922	0.27971	0.533224	3
A0A023EUH7	NA	Putative signal recognition particle receptor alpha subunit	unreviewed	2	1	High	1	1	1	Aedes albopictus	FALSE	0.263869	0.0667661	0.131433	3 v 3	0.263869	0.0278501	0.148586	-0.15199	0.424139	0.460646	-0.694913	0.00310078	0.00403663	0.542923	0.0131587	0.0297377	3 v 3	-0.15199	0.176643	0.213467	3 v 3	-0.694913	0.000116875	0.00267353	3 v 3	0.542923	0.0167617	0.0775409	3	3	3	5.1053	4.41039	4.95331	0.0432478	0.0238542	0.132376	3
A0A182GQD7	NA	Uncharacterized protein	unreviewed	1	28	High	32	35	32	Aedes albopictus	FALSE	0.342445	0.0668305	0.131433	3 v 3	0.342445	0.0757657	0.182461	-3.06279	4.5565e-06	9.73107e-05	-3.68429	7.73895e-07	4.48588e-06	0.621499	0.114159	0.143743	3 v 3	-3.06279	0.0168782	0.0418913	3 v 3	-3.68429	0.0121848	0.0194318	3 v 3	0.621499	0.0325538	0.091003	3	3	3	12.0105	8.32622	8.94772	0.8292	0.216856	0.251256	3
A0AAA9YZE1	NA	AMP-dependent synthetase/ligase domain-containing protein	unreviewed	1	2	High	2	2	1	Aedes albopictus	FALSE	0.403717	0.0666783	0.131433	3 v 3	0.403717	0.106849	0.213699	-1.07201	0.00201974	0.00347412	-1.75478	4.24016e-05	7.82653e-05	0.682771	0.0260494	0.0460745	3 v 3	-1.07201	0.0250247	0.0504543	3 v 3	-1.75478	0.0057536	0.0119515	3 v 3	0.682771	0.0362981	0.0939967	3	3	3	6.2679	4.51312	5.19589	0.409581	0.256248	0.281015	3
A0A182H4A9	NA	Vacuolar protein sorting-associated protein 35	unreviewed	2	2	High	1	1	1	Aedes albopictus	FALSE	0.479771	0.0667475	0.131433	3 v 3	0.479771	0.118673	0.22494	-0.251781	0.335343	0.372528	-1.01061	0.00203346	0.00270256	0.758825	0.0115897	0.0275816	3 v 3	-0.251781	0.270727	0.310126	3 v 3	-1.01061	0.0238295	0.0329437	3 v 3	0.758825	0.056976	0.107592	3	3	3	4.34992	3.33931	4.09814	0.284298	0.378634	0.163799	3
A0AAA9ZJU6	NA	BAT2 N-terminal domain-containing protein	unreviewed	1	1	High	3	3	3	Aedes albopictus	FALSE	1.16797	0.066933	0.131478	3 v 3	1.16797	0.158975	0.262556	-2.19391	0.000749808	0.00148613	-3.64094	1.07152e-05	2.445e-05	1.44703	0.0109364	0.0270058	3 v 3	-2.19391	0.0363393	0.0619266	3 v 3	-3.64094	0.00147606	0.00571279	3 v 3	1.44703	0.100547	0.145245	3	3	3	5.04279	1.40185	2.84888	0.529066	0.597834	0.943829	3
A0A182H761	109423817	Uncharacterized protein	unreviewed	1	11	High	12	13	12	Aedes albopictus	FALSE	0.507195	0.0671915	0.131527	3 v 3	0.507195	0.144017	0.247836	-1.28661	0.000623191	0.00127808	-2.07286	1.12085e-05	2.53276e-05	0.786248	0.0143617	0.0311884	3 v 3	-1.28661	0.0141264	0.0395778	3 v 3	-2.07286	0.00127497	0.00539232	3 v 3	0.786248	0.0571267	0.10768	3	3	3	9.22295	7.15009	7.93634	0.3267	0.249427	0.405417	3
A0A023ET25	NA	Putative signal transduction	unreviewed	1	2	Medium	1	1	1	Aedes albopictus	FALSE	0.296062	0.0674048	0.131654	3 v 3	0.296062	0.0541103	0.167752	-0.00131753	0.995322	0.995322	-0.576433	0.0240937	0.0279317	0.575116	0.02435	0.0438672	3 v 3	-0.00131753	0.994883	0.994883	3 v 3	-0.576433	0.0380275	0.0483371	3 v 3	0.575116	0.0239729	0.0838128	3	3	3	6.15335	5.57692	6.15204	0.25482	0.162949	0.215785	3
A0A023EVM8	NA	Leukotriene A(4) hydrolase (LTA-4 hydrolase) (EC 3.3.2.6)	unreviewed	3	1	Medium	1	1	1	Aedes albopictus	FALSE	0.507456	0.0675004	0.131654	3 v 3	0.507456	0.126239	0.231123	-0.604946	0.0315412	0.0421485	-1.39146	0.00015706	0.000250206	0.78651	0.008526	0.0233195	3 v 3	-0.604946	0.0394217	0.065099	3 v 3	-1.39146	0.00768137	0.0142592	3 v 3	0.78651	0.0487372	0.102799	3	3	3	5.6052	4.21374	5.00025	0.269574	0.366116	0.157267	3
A0A182H2E1	NA	mRNA m(6)A methyltransferase (EC 2.1.1.348)	unreviewed	2	2	High	1	1	1	Aedes albopictus	FALSE	0.611319	0.0674654	0.131654	3 v 3	0.611319	0.129006	0.233262	-1.74946	8.96153e-05	0.000329074	-2.63983	2.14268e-06	8.00839e-06	0.890373	0.0105109	0.0261901	3 v 3	-1.74946	0.0107758	0.0379051	3 v 3	-2.63983	0.001473	0.00571279	3 v 3	0.890373	0.0647885	0.114567	3	3	3	7.71661	5.07678	5.96715	0.22528	0.386932	0.462803	3
A0A023EHF9	NA	Putative 40s ribosomal protein s10	unreviewed	1	56	High	12	14	12	Aedes albopictus	FALSE	0.384079	0.0679078	0.131826	3 v 3	0.384079	0.115898	0.221707	-2.03584	9.35985e-06	0.000123468	-2.69897	6.36586e-07	4.09199e-06	0.663133	0.0272431	0.0472066	3 v 3	-2.03584	0.00218073	0.0347178	3 v 3	-2.69897	0.000788355	0.00414644	3 v 3	0.663133	0.0690525	0.117547	3	3	3	10.2014	7.5024	8.16554	0.336021	0.205906	0.368616	3
A0A023EQF1	NA	WD repeat domain-containing protein 83 (Mitogen-activated protein kinase organizer 1)	unreviewed	2	6	High	2	2	2	Aedes albopictus	FALSE	0.391996	0.0678567	0.131826	3 v 3	0.391996	0.109973	0.215995	-1.27336	0.000187188	0.00051786	-1.94441	4.43869e-06	1.33565e-05	0.67105	0.0139841	0.0307613	3 v 3	-1.27336	0.00583151	0.0349257	3 v 3	-1.94441	0.00396846	0.00945785	3 v 3	0.67105	0.0548235	0.105469	3	3	3	7.85322	5.90881	6.57986	0.270344	0.0748749	0.303954	3
A0A023EN53	NA	Small ribosomal subunit protein RACK1	unreviewed	1	59	High	18	28	17	Aedes albopictus	FALSE	0.448953	0.0677916	0.131826	3 v 3	0.448953	0.168677	0.272274	-0.988274	0.0116786	0.0168895	-1.71628	0.000290003	0.000435586	0.728007	0.0476604	0.070049	3 v 3	-0.988274	0.0969778	0.128552	3 v 3	-1.71628	0.0403376	0.0511941	3 v 3	0.728007	0.111102	0.154551	3	3	3	11.2009	9.4846	10.2126	0.62054	0.0431345	0.462566	3
A0AAB0A2Q2	NA	UBR-type domain-containing protein	unreviewed	2	1	High	6	6	6	Aedes albopictus	FALSE	0.292027	0.0682579	0.132249	3 v 3	0.292027	0.047056	0.162467	0.153019	0.432758	0.46816	-0.418062	0.0484452	0.0548536	0.571081	0.0115522	0.0275385	3 v 3	0.153019	0.160552	0.196419	3 v 3	-0.418062	0.0134002	0.0208236	3 v 3	0.571081	0.00347811	0.0728229	3	3	3	6.79295	6.37489	6.94597	0.126149	0.114363	0.0725979	3
A0A023ESH2	NA	Eukaryotic translation initiation factor 5	unreviewed	2	5	High	2	2	2	Aedes albopictus	FALSE	0.432647	0.0682861	0.132249	3 v 3	0.432647	0.138081	0.241953	-0.595712	0.0274071	0.0369526	-1.30741	0.000177812	0.00027896	0.711701	0.0114005	0.0273826	3 v 3	-0.595712	0.0503272	0.0766736	3 v 3	-1.30741	0.0229444	0.0320168	3 v 3	0.711701	0.0531728	0.104784	3	3	3	5.37014	4.06273	4.77443	0.0334206	0.355422	0.246633	3
A0A023ESE0	NA	Dolichyl-diphosphooligosaccharide--protein glycosyltransferase 48 kDa subunit (Oligosaccharyl transferase 48 kDa subunit)	unreviewed	2	12	High	6	8	6	Aedes albopictus	FALSE	0.316821	0.068455	0.132336	3 v 3	0.316821	0.0746293	0.181419	1.71767	8.30196e-06	0.000123468	1.12179	0.000327572	0.000485771	0.595875	0.0190835	0.0372936	3 v 3	1.71767	0.00378233	0.0347178	3 v 3	1.12179	0.0150107	0.0228574	3 v 3	0.595875	0.00561364	0.0728229	3	3	3	7.47695	8.59874	9.19462	0.305084	0.111363	0.143136	3
A0AAA9ZQ07	NA	Dedicator of cytokinesis protein 7	unreviewed	2	22	High	47	51	40	Aedes albopictus	FALSE	0.846458	0.068491	0.132336	3 v 3	0.846458	0.188837	0.290246	-1.84574	0.000371779	0.000847656	-2.97125	6.05536e-06	1.62923e-05	1.12551	0.0101568	0.0256954	3 v 3	-1.84574	0.0407335	0.0665104	3 v 3	-2.97125	0.000286392	0.00304552	3 v 3	1.12551	0.118885	0.161498	3	3	3	12.1312	9.15997	10.2855	0.31708	0.281642	0.786037	3
A0A023ES58	NA	Putative 26s proteasome regulatory complex atpase rpt5	unreviewed	1	6	High	3	4	3	Aedes albopictus	FALSE	0.297517	0.068669	0.132525	3 v 3	0.297517	0.0457409	0.160719	-0.421974	0.042398	0.0551842	-0.998544	0.000221957	0.00034109	0.57657	0.00959336	0.0251411	3 v 3	-0.421974	0.0100128	0.0374739	3 v 3	-0.998544	0.000313262	0.00311553	3 v 3	0.57657	0.00862013	0.0728991	3	3	3	5.3557	4.35715	4.93372	0.0901904	0.109024	0.026741	3
A0AAA9ZMT9	NA	Mannosyltransferase	unreviewed	2	7	High	4	5	4	Aedes albopictus	FALSE	0.2907	0.0690465	0.132943	3 v 3	0.2907	0.0431614	0.159099	0.947747	0.0174379	0.0244693	0.377993	0.287117	0.305814	0.569754	0.120207	0.150077	3 v 3	0.947747	0.16454	0.200578	3 v 3	0.377993	0.491302	0.511241	3 v 3	0.569754	0.0144204	0.0757145	3	3	3	7.65435	8.03234	8.60209	0.77929	0.164513	0.172356	3
A0AAA9ZR08	NA	Vitellogenin	unreviewed	2	3	High	1	1	1	Aedes albopictus	FALSE	0.4293	0.0691457	0.132963	3 v 3	0.4293	0.142532	0.245796	-0.787092	0.0101699	0.0148374	-1.49545	0.000113025	0.000187845	0.708354	0.01762	0.0357596	3 v 3	-0.787092	0.0677659	0.0960694	3 v 3	-1.49545	0.0167494	0.0247174	3 v 3	0.708354	0.0137587	0.0756067	3	3	3	4.68542	3.18997	3.89833	0.432035	0.16523	0.222824	3
A0AAB0A3J0	NA	Histone deacetylase interacting domain-containing protein	unreviewed	1	16	High	23	24	23	Aedes albopictus	FALSE	0.747089	0.0692984	0.132963	3 v 3	0.747089	0.182448	0.283885	-2.10743	7.18561e-05	0.000294059	-3.13357	1.92405e-06	7.42648e-06	1.02614	0.0116038	0.0275816	3 v 3	-2.10743	0.0210518	0.0460898	3 v 3	-3.13357	0.000219935	0.00274297	3 v 3	1.02614	0.109437	0.15323	3	3	3	10.3883	7.25473	8.28087	0.30306	0.300203	0.695013	3
A0A182GRQ9	NA	Uncharacterized protein	unreviewed	1	19	High	16	16	16	Aedes albopictus	FALSE	0.947967	0.0692797	0.132963	3 v 3	0.947967	0.191797	0.292822	-2.28448	9.41035e-05	0.000338896	-3.5115	1.89665e-06	7.38976e-06	1.22702	0.00804097	0.0224766	3 v 3	-2.28448	0.044439	0.0703617	3 v 3	-3.5115	0.000976801	0.00487213	3 v 3	1.22702	0.126161	0.168181	3	3	3	10.497	6.98554	8.21256	0.115007	0.315554	0.884486	3
A0A182GUZ8	NA	Uncharacterized protein	unreviewed	2	37	High	32	38	32	Aedes albopictus	FALSE	1.29669	0.0698443	0.133855	3 v 3	1.29669	0.197013	0.295881	-2.54882	0.000343875	0.00080286	-4.12456	5.25325e-06	1.48348e-05	1.57575	0.00890722	0.0239264	3 v 3	-2.54882	0.0597184	0.0877462	3 v 3	-4.12456	0.000298037	0.00304552	3 v 3	1.57575	0.140406	0.181137	3	3	3	12.4514	8.32684	9.90258	0.29138	0.417882	1.20305	3
A0A023ETB6	NA	Putative amino acid transporter	unreviewed	1	10	High	2	2	2	Aedes albopictus	FALSE	0.354398	0.0699346	0.133873	3 v 3	0.354398	0.118143	0.224254	1.56457	1.59634e-05	0.000143294	0.931119	0.00112897	0.00154906	0.633452	0.0125077	0.0288989	3 v 3	1.56457	0.00196147	0.0347178	3 v 3	0.931119	0.0160174	0.0238516	3 v 3	0.633452	0.0290216	0.0877063	3	3	3	4.72638	5.6575	6.29095	0.0817603	0.251287	0.200005	3
[truncated: 1,170 more rows]
[truncated: 50 more columns]

## Sheet: Data A549
Accession Improvement	Accession.Improvement	Accession.Improvement	Accession.Improvement	Accession.Improvement	Accession Information	Accession.Information	Accession.Information	UP Annotation	UP.Annotation	ID Metrics	ID.Metrics	ID.Metrics	ID.Metrics	ID.Metrics	Databases	Databases	Norm Limma			Norm UnpairedTTest				Raw UnpairedTTest												No Outlier Raw UnpairedTTest												Summary Statistics Log2 Raw Colnums	Summary.Statistics.Log2.Raw.Colnums
[truncated: 2,184 more rows]
[truncated: 58 more columns]
